# Supplementary material for: Myeloid-specific HNRNPA2B1 deficiency disrupts macrophage function and in vivo responses
Source: J Immunol. 2025 May 25;214(8):2041–54. doi: 10.1093/jimmun/vkaf073 (PMC12394992; doi:10.1093/jimmun/vkaf073)
Supplement: vkaf073_Supplementary_Data [file vkaf073_supplementary_data.zip]

Archive with 2 entries (2 files):
- Supplementary figures and legends_final.docx
- Table_S1_updated.txt
