# Supplementary material for: Myeloid-specific HNRNPA2B1 deficiency disrupts macrophage function and in vivo responses
Source: J Immunol. 2025 May 25;214(8):2041–54. doi: 10.1093/jimmun/vkaf073 (PMC12394992; doi:10.1093/jimmun/vkaf073)
Supplement: vkaf073_Supplementary_Data [file vkaf073_supplementary_data.zip › Table_S1_updated.txt]

symbol	Ctl_lps	A2B1_ko_lps	log2FcMAP	pvalue	padj
Mertk	1.030445e+03	4.310762e+02	-1.2531569	1.870755e-22	2.364073e-18
Armcx6	5.284190e+02	1.446407e+02	-1.8611143	2.052642e-21	1.296962e-17
Lck	1.050935e+03	2.834551e+02	-1.8848861	6.963361e-21	2.933200e-17
Rasa3	7.353386e+02	3.904694e+02	-0.9126857	2.021576e-20	6.386665e-17
Dennd1a	9.312213e+03	5.584026e+03	-0.7378012	2.329734e-18	5.888170e-15
Gpx3	1.147024e+03	4.488525e+02	-1.3546278	1.035738e-17	2.042476e-14
Bcl9	2.488576e+03	1.361024e+03	-0.870588	1.131387e-17	2.042476e-14
Brd2	1.475494e+04	1.079236e+04	-0.4511238	1.933409e-17	3.054061e-14
RP23-4F16.12	5.740637e+03	2.539675e+03	-1.1762741	7.581178e-17	1.064482e-13
Ampd3	2.253713e+03	4.789447e+03	1.0870018	2.278354e-16	2.879156e-13
Cxcl3	5.308621e+02	3.137166e+03	2.5641912	2.384293e-15	2.536159e-12
Rab43	5.753954e+03	2.440274e+03	-1.2372372	2.408317e-15	2.536159e-12
Fgd3	4.866480e+02	1.259372e+03	1.3696164	4.043884e-15	3.930966e-12
Atxn7l1	2.247328e+03	1.371223e+03	-0.7126551	1.022990e-14	9.233947e-12
Cyp4v3	1.860372e+03	1.097946e+03	-0.7591795	1.136010e-14	9.570505e-12
Pacs1	2.619652e+03	1.450613e+03	-0.8515486	1.804018e-14	1.424836e-11
RP23-359B23.11	1.595006e+03	2.083517e+02	-2.9367481	3.093067e-14	2.299240e-11
Mcmbp	4.917699e+03	2.977645e+03	-0.7232024	5.107522e-14	3.585764e-11
Fcgr3	1.391137e+04	6.870124e+03	-1.0175095	1.011349e-13	6.726537e-11
Fbxo6	7.968902e+02	4.665734e+02	-0.7725607	1.423518e-13	8.994501e-11
RP23-411N10.2	3.339122e+03	1.645665e+03	-1.0195643	3.763911e-13	2.264978e-10
Cnn3	2.511685e+03	8.130316e+02	-1.6255012	7.104407e-13	4.080836e-10
Lrch1	4.123911e+03	2.561576e+03	-0.6857876	7.975327e-13	4.381922e-10
Stk10	7.727538e+02	1.210601e+03	0.6435764	8.755388e-13	4.610076e-10
Irf8	1.057844e+04	5.196032e+03	-1.0255915	9.873099e-13	4.990654e-10
Srxn1	1.052503e+03	2.516842e+03	1.256916	1.077821e-12	5.238623e-10
RP24-491I24.3	6.002525e+03	2.710807e+03	-1.1466817	2.892168e-12	1.353642e-09
RP24-248F14.4	5.118652e+03	3.398630e+03	-0.5908787	3.003682e-12	1.355626e-09
H2afy	4.908272e+03	3.553243e+03	-0.4655645	3.613895e-12	1.574786e-09
Mxd1	7.922679e+03	3.568677e+03	-1.1504775	4.580037e-12	1.929264e-09
Pik3cg	7.195335e+02	1.274711e+03	0.8242527	4.941251e-12	2.013583e-09
Topbp1	4.248818e+02	7.338007e+02	0.7901438	5.098888e-12	2.013583e-09
Dusp2	2.222816e+03	1.334758e+03	-0.73614	8.113593e-12	3.015631e-09
Slc6a6	4.082377e+04	2.840977e+04	-0.5230094	7.975142e-12	3.015631e-09
Pink1	9.978120e+02	5.747634e+02	-0.7938165	9.752746e-12	3.521298e-09
Xdh	1.652708e+04	1.059504e+04	-0.6413117	1.027933e-11	3.608331e-09
Txnrd1	5.643682e+03	9.521172e+03	0.7540991	3.023957e-11	1.032804e-08
Fcgrt	1.199766e+03	6.946695e+02	-0.7863233	3.623986e-11	1.205166e-08
Dpep2	5.712427e+03	3.873700e+03	-0.5605051	4.733607e-11	1.533810e-08
Hmmr	1.674989e+02	4.331322e+02	1.3760592	5.876502e-11	1.856534e-08
Uevld	1.205531e+02	2.324125e+02	0.9420278	7.424416e-11	2.288350e-08
Pygb	3.324397e+03	1.896639e+03	-0.8094362	1.186184e-10	3.569003e-08
Slc7a11	4.639084e+02	1.232053e+03	1.4065837	1.252034e-10	3.679525e-08
Plod2	4.500444e+02	1.588837e+02	-1.4969135	1.410350e-10	4.050591e-08
Zyx	2.034768e+04	1.196327e+04	-0.7661789	1.845555e-10	5.182728e-08
Ifi208	2.253070e+01	3.055849e+03	7.0832507	1.923716e-10	5.284783e-08
Eprs	1.678167e+03	2.268660e+03	0.4350191	2.286343e-10	6.147345e-08
Plxdc2	1.019670e+03	4.432778e+02	-1.2010242	2.475077e-10	6.516157e-08
Gyg	4.062479e+03	2.092549e+03	-0.9563929	3.314407e-10	8.547789e-08
Pltp	2.547233e+04	1.323795e+04	-0.9441676	3.459382e-10	8.743242e-08
Hnrnpa1	3.816043e+03	7.432549e+03	0.9618619	4.434312e-10	1.080453e-07
Trip13	3.306260e+02	5.561885e+02	0.7525183	4.445958e-10	1.080453e-07
Dynlt1b	5.152298e+02	2.303002e+02	-1.1593857	5.013077e-10	1.195288e-07
Adprm	6.317001e+02	3.289982e+02	-0.9363595	5.140477e-10	1.202967e-07
St18	1.931878e+02	4.174136e+02	1.1138792	5.650459e-10	1.298270e-07
Fam26f	5.085940e+03	2.577544e+03	-0.980009	5.860413e-10	1.322465e-07
Asap1	2.630002e+03	4.063325e+03	0.6280571	6.533359e-10	1.448457e-07
Anln	1.473419e+02	4.341405e+02	1.5640051	8.731910e-10	1.845645e-07
Fam63a	4.999618e+02	8.289666e+02	0.7286963	8.763052e-10	1.845645e-07
Acvr1	1.430795e+03	9.558266e+02	-0.5793583	8.518361e-10	1.845645e-07
Hnrnpa2b1	7.117338e+03	9.672221e+02	-2.8793293	9.259897e-10	1.887376e-07
Cxcl9	6.344226e+03	1.244200e+03	-2.3500524	9.257466e-10	1.887376e-07
RP23-103I12.3	3.433478e-01	7.358665e+02	10.7443076	1.002922e-09	2.011733e-07
Klhl18	1.733805e+03	1.152745e+03	-0.5870011	1.599410e-09	3.158085e-07
Slc39a4	8.215515e+01	2.095667e+02	1.3466517	1.813878e-09	3.526458e-07
Rnf217	1.375285e+02	6.060210e+01	-1.1669487	2.355318e-09	4.509721e-07
Mis18a	8.306487e+01	1.679402e+02	1.0166836	2.727442e-09	5.068630e-07
Cyp27a1	3.833533e+02	2.104232e+02	-0.8645545	2.722725e-09	5.068630e-07
Rubcnl	5.870598e+02	2.140129e+02	-1.4550003	3.262918e-09	5.975868e-07
Mppe1	4.614811e+02	2.690574e+02	-0.7763071	3.707656e-09	6.599105e-07
Sdc4	3.412744e+04	2.548897e+04	-0.4210538	3.682821e-09	6.599105e-07
Mill2	9.284157e+01	2.435475e+01	-1.9370334	3.861394e-09	6.777283e-07
Nfil3	2.867664e+03	1.307954e+03	-1.1316584	4.065105e-09	7.037087e-07
Tpm3	1.802300e+04	1.380302e+04	-0.3847495	4.193475e-09	7.161209e-07
Tnfrsf12a	1.952135e+02	8.041982e+01	-1.2719516	4.303963e-09	7.251891e-07
Iars	1.197369e+03	2.188684e+03	0.8702851	4.383665e-09	7.288997e-07
Ndc80	7.805503e+01	1.802784e+02	1.2212616	4.804388e-09	7.884811e-07
Taok3	7.252782e+03	5.067318e+03	-0.5172222	4.944367e-09	8.010508e-07
Ptpn1	1.133174e+04	6.581424e+03	-0.7836285	5.347427e-09	8.553852e-07
Mdn1	7.721928e+02	1.403609e+03	0.8617773	5.914235e-09	9.342273e-07
Adck1	4.138025e+02	2.517846e+02	-0.7135112	6.008160e-09	9.373471e-07
Tspo	5.633823e+03	3.877653e+03	-0.5389801	6.395847e-09	9.856624e-07
Ctsf	2.189228e+02	1.060662e+02	-1.0421074	7.999399e-09	1.217933e-06
RP23-185B14.1	1.615062e+02	3.675002e+02	1.1936885	8.500702e-09	1.263804e-06
Rad18	9.944764e+01	2.158294e+02	1.1273888	8.460846e-09	1.263804e-06
RP23-316A19.2	8.673562e+01	2.347435e+01	-1.8854044	1.160482e-08	1.705234e-06
Mt1	4.648828e+03	2.647486e+03	-0.8113722	1.347539e-08	1.935097e-06
Arhgap19	1.331387e+02	2.312325e+02	0.7968682	1.340551e-08	1.935097e-06
Plod3	7.165267e+03	4.656166e+03	-0.6218435	1.505343e-08	2.137418e-06
Prc1	3.649281e+02	8.391564e+02	1.2033566	1.738326e-08	2.440803e-06
Dgka	1.838783e+03	8.972399e+02	-1.0329536	2.007158e-08	2.787303e-06
Ncapd3	7.247937e+01	1.658661e+02	1.1958926	2.035475e-08	2.795901e-06
Mapre2	3.656092e+03	2.403869e+03	-0.6048956	2.086916e-08	2.835737e-06
Cdca2	4.524666e+01	1.115985e+02	1.3019149	2.195872e-08	2.952046e-06
Naga	2.044021e+03	1.144226e+03	-0.8373083	2.228899e-08	2.964906e-06
Gorasp2	3.167664e+03	2.491147e+03	-0.3470161	2.333922e-08	3.072268e-06
Rab22a	3.879308e+03	2.953364e+03	-0.3932906	2.589612e-08	3.373704e-06
Il4ra	3.261755e+04	1.407488e+04	-1.2123839	2.755672e-08	3.545270e-06
Il17ra	7.224567e+02	3.864570e+02	-0.901373	2.782328e-08	3.545270e-06
Agl	3.100185e+02	4.589781e+02	0.5575219	2.833523e-08	3.545270e-06
S100a1	1.728793e+03	1.174359e+03	-0.5573053	2.830987e-08	3.545270e-06
Plk4	1.559608e+02	2.975397e+02	0.9344104	3.058925e-08	3.789768e-06
Plcb3	4.030288e+03	2.854204e+03	-0.4972172	3.172718e-08	3.892586e-06
Macrod1	1.634690e+02	7.759011e+01	-1.0747157	3.261130e-08	3.924848e-06
Pcnt	4.503705e+02	6.526500e+02	0.5330814	3.249139e-08	3.924848e-06
Tmed1	5.504618e+02	2.977115e+02	-0.8798644	3.317570e-08	3.955106e-06
Tnfsf9	2.167319e+03	1.395271e+03	-0.6358279	3.463426e-08	4.090403e-06
Smc2	4.234429e+02	8.609055e+02	1.0265027	3.553248e-08	4.157629e-06
Pde7a	4.704185e+02	2.796482e+02	-0.7474569	3.787540e-08	4.391115e-06
Clspn	2.718867e+01	8.432045e+01	1.6490841	4.203258e-08	4.828779e-06
Polq	5.276236e+01	1.270703e+02	1.2815611	4.304901e-08	4.900994e-06
Rmnd5a	3.765798e+02	6.150914e+02	0.7081805	5.665549e-08	6.392459e-06
Bag3	1.527258e+03	1.071108e+03	-0.5107723	5.788068e-08	6.472904e-06
Kif20a	1.938494e+02	4.742332e+02	1.2938856	5.969624e-08	6.617380e-06
Kif20b	8.615275e+01	1.951693e+02	1.1889438	6.081108e-08	6.682344e-06
RP24-535N4.2	1.096246e+04	7.837106e+03	-0.4841489	6.444746e-08	7.020884e-06
Csf3r	7.662905e+03	3.446243e+03	-1.1526837	6.518235e-08	7.040251e-06
Fignl1	7.879720e+01	1.682671e+02	1.107907	6.618068e-08	7.087502e-06
Ube2r2	3.284996e+03	2.155031e+03	-0.6070938	6.774112e-08	7.193651e-06
Cd37	2.317426e+03	1.506459e+03	-0.6214118	6.938705e-08	7.307035e-06
Anxa7	8.705362e+03	6.735497e+03	-0.3699332	7.559975e-08	7.895488e-06
Kctd21	2.885544e+02	1.754987e+02	-0.7181501	7.721196e-08	7.997767e-06
Cit	1.348807e+02	3.214456e+02	1.2543795	7.863969e-08	8.079429e-06
Agtrap	5.271105e+03	3.716682e+03	-0.5037099	8.145094e-08	8.300771e-06
Apba1	8.164734e+02	5.263596e+02	-0.6333372	8.922327e-08	9.020116e-06
Neurl2	1.338207e+02	6.320320e+01	-1.0829397	1.019063e-07	1.022056e-05
Stat3	2.252388e+04	1.396759e+04	-0.6892618	1.056272e-07	1.051033e-05
Pnrc1	2.894281e+03	1.971269e+03	-0.5532809	1.071671e-07	1.058024e-05
Top2a	1.773233e+03	3.880948e+03	1.1306561	1.087639e-07	1.065465e-05
Phlda1	1.641500e+02	3.358242e+02	1.0308563	1.143243e-07	1.111321e-05
Ncapg	8.751274e+01	2.166900e+02	1.3183144	1.391452e-07	1.342273e-05
Spag5	1.702843e+02	4.303014e+02	1.3398353	1.506095e-07	1.441858e-05
Fancd2	6.471816e+01	1.591014e+02	1.3104197	1.518759e-07	1.443050e-05
Sh2d4a	3.032369e+01	9.544013e+01	1.6526657	1.581464e-07	1.457826e-05
Ctps	5.520497e+01	1.217394e+02	1.150687	1.560394e-07	1.457826e-05
Kif14	8.720051e+01	1.744043e+02	1.0054306	1.571290e-07	1.457826e-05
Tnfsf13	2.992067e+02	1.730831e+02	-0.7845109	1.591992e-07	1.457826e-05
Dbnl	1.043471e+04	7.644777e+03	-0.4488245	1.578884e-07	1.457826e-05
Lap3	1.599033e+03	1.173676e+03	-0.4458809	1.716146e-07	1.560211e-05
Parpbp	3.502710e+01	9.529259e+01	1.4547698	1.735861e-07	1.566862e-05
Osbpl3	4.496607e+02	8.437399e+02	0.9063617	1.860040e-07	1.667044e-05
Rttn	6.406173e+01	1.457257e+02	1.1900837	2.037352e-07	1.813100e-05
Ptk2b	1.306440e+04	8.593390e+03	-0.604345	2.087308e-07	1.844567e-05
Hacd3	6.085821e+02	8.846557e+02	0.5414983	2.228200e-07	1.955400e-05
Rhob	3.966618e+02	1.019060e+03	1.3610964	2.304305e-07	2.008241e-05
Agpat2	8.642964e+02	5.760019e+02	-0.584373	2.360458e-07	2.043090e-05
Gclm	7.062592e+02	1.237199e+03	0.8076363	2.435869e-07	2.094019e-05
Tle3	1.295565e+04	7.759580e+03	-0.7392725	2.476696e-07	2.114730e-05
Cep55	8.494316e+01	1.858439e+02	1.1355398	2.857230e-07	2.375448e-05
Tbc1d31	5.146816e+01	1.114714e+02	1.1216444	2.831375e-07	2.375448e-05
Dusp1	7.636639e+03	3.715683e+03	-1.039098	2.856352e-07	2.375448e-05
Cdkn2d	1.208144e+03	7.186244e+02	-0.7483967	2.851193e-07	2.375448e-05
Bub1b	1.748602e+02	4.005642e+02	1.198857	2.881527e-07	2.379991e-05
Wdr12	9.344908e+01	1.762637e+02	0.9125766	2.933849e-07	2.407471e-05
Slc9a8	1.423895e+03	8.932273e+02	-0.6738655	2.965756e-07	2.417952e-05
Fam177a	1.244947e+02	5.317935e+01	-1.2166971	3.051803e-07	2.472156e-05
Atad2	1.321270e+02	2.491868e+02	0.9159917	3.204338e-07	2.562862e-05
Akt2	5.162539e+03	3.498357e+03	-0.561344	3.188340e-07	2.562862e-05
Map1lc3a	3.108033e+02	1.928907e+02	-0.6858591	3.249887e-07	2.566629e-05
Batf	3.028446e+03	1.899575e+03	-0.6728907	3.264958e-07	2.566629e-05
Dnase1l1	1.907223e+03	1.388736e+03	-0.4563855	3.269979e-07	2.566629e-05
Farsa	2.551324e+03	1.879339e+03	-0.441324	3.333075e-07	2.600004e-05
Kpna2	1.172553e+03	1.827967e+03	0.6425395	3.371994e-07	2.614226e-05
Thrap3	6.187361e+03	4.749206e+03	-0.3814416	3.542101e-07	2.729361e-05
Park2	3.513543e+01	8.880489e+00	-1.9782874	3.640686e-07	2.738533e-05
Mis18bp1	4.920735e+01	1.112036e+02	1.1808359	3.609802e-07	2.738533e-05
Fzd7	1.416146e+03	7.639736e+02	-0.8905822	3.591499e-07	2.738533e-05
Pdk3	8.392248e+02	5.184301e+02	-0.6925082	3.627468e-07	2.738533e-05
Kif11	2.715953e+02	6.170782e+02	1.1869697	3.895795e-07	2.913087e-05
Fktn	9.968856e+01	1.952550e+02	0.9617748	3.945516e-07	2.915759e-05
Bahd1	1.910277e+03	1.069573e+03	-0.8366994	3.944946e-07	2.915759e-05
Kdelc2	8.556239e+01	1.492253e+02	0.819139	4.040946e-07	2.968921e-05
Tbc1d14	1.057033e+03	7.383960e+02	-0.5165298	4.195472e-07	3.064635e-05
Itpkb	7.080160e+03	4.085891e+03	-0.7931905	4.236558e-07	3.076861e-05
Nfix	8.267381e+02	5.353859e+02	-0.6256686	4.380012e-07	3.162869e-05
Leng9	2.201894e+02	1.272365e+02	-0.7818658	4.445571e-07	3.191970e-05
Prkar2b	5.276864e+01	1.111370e+02	1.0867223	4.624154e-07	3.301437e-05
Flot1	2.447962e+03	1.540484e+03	-0.6674304	4.662438e-07	3.310069e-05
Plekho1	1.752737e+03	1.041065e+03	-0.7517174	4.767579e-07	3.365805e-05
Gsdmd	8.189873e+03	5.538879e+03	-0.5641748	4.981129e-07	3.497029e-05
Id2	1.658916e+03	1.155409e+03	-0.5221761	5.061092e-07	3.533537e-05
Brca2	7.439046e+00	3.637572e+01	2.2548998	5.150569e-07	3.576249e-05
Ccna2	2.560818e+02	6.378647e+02	1.3202497	5.283637e-07	3.648597e-05
Nucks1	1.533876e+03	2.189348e+03	0.5141956	5.328623e-07	3.659664e-05
Mad2l2	3.575187e+02	2.186659e+02	-0.7038879	5.547139e-07	3.789146e-05
Cadm1	2.358134e+03	1.798142e+03	-0.3894105	6.146143e-07	4.175742e-05
Edem2	1.607781e+03	1.060729e+03	-0.6006392	6.227904e-07	4.208664e-05
Itm2c	6.103679e+03	4.251422e+03	-0.5215218	6.510993e-07	4.376565e-05
Troap	9.104340e+01	2.082869e+02	1.1973152	6.877467e-07	4.598442e-05
Cdc25b	2.860408e+02	5.753024e+02	1.0077875	6.937485e-07	4.614158e-05
Pop1	1.612642e+02	2.579621e+02	0.6783099	7.167119e-07	4.741931e-05
Ddhd2	2.734806e+02	4.017915e+02	0.5543414	7.328430e-07	4.823404e-05
Best1	4.856432e+01	1.265180e+01	-1.9372176	7.896050e-07	5.143422e-05
Inpp5k	1.263927e+03	8.659157e+02	-0.5460863	7.861664e-07	5.143422e-05
Cenpn	2.672097e+01	8.054321e+01	1.6091826	8.126509e-07	5.266395e-05
Sh3pxd2a	2.674024e+02	4.436906e+02	0.7284669	8.197416e-07	5.285242e-05
Slc19a2	3.610287e+01	7.986881e+01	1.1351954	8.647094e-07	5.546869e-05
Vcl	1.225739e+03	1.903427e+03	0.6349925	8.750830e-07	5.585063e-05
Cnp	3.489575e+03	2.198449e+03	-0.6667793	8.961012e-07	5.680988e-05
Acaa2	8.841241e+02	5.822123e+02	-0.6002068	8.991039e-07	5.680988e-05
Gclc	2.441773e+02	3.800827e+02	0.6355941	9.321549e-07	5.854533e-05
Slc48a1	2.049476e+03	2.904149e+03	0.5030836	9.358359e-07	5.854533e-05
Carhsp1	2.803561e+03	1.809007e+03	-0.6316839	9.507737e-07	5.918683e-05
Dennd4a	5.099381e+02	8.303818e+02	0.7037181	9.903920e-07	6.135090e-05
Bub1	1.186852e+02	2.702641e+02	1.1944817	1.042723e-06	6.427751e-05
Cdk18	3.367226e+02	6.198919e+02	0.8769367	1.067089e-06	6.546020e-05
Lrrc8d	3.661908e+02	6.195324e+02	0.7543265	1.085250e-06	6.593418e-05
H2-T23	1.189309e+04	7.832280e+03	-0.60252	1.084359e-06	6.593418e-05
Gm47282	6.993866e+01	1.363538e+02	0.9489098	1.095222e-06	6.616123e-05
Rcan1	6.465151e+02	4.385179e+02	-0.5610233	1.099459e-06	6.616123e-05
Espl1	7.657987e+01	1.934484e+02	1.3429577	1.114458e-06	6.674602e-05
Atad5	5.762443e+01	1.223977e+02	1.0982061	1.172875e-06	6.958505e-05
Metrnl	9.184300e+02	1.665979e+03	0.8578861	1.172858e-06	6.958505e-05
Slc12a9	3.114007e+03	1.776613e+03	-0.8091816	1.183857e-06	6.990841e-05
Xbp1	6.161319e+03	4.444605e+03	-0.4710066	1.211427e-06	7.120373e-05
Npc2	1.922220e+04	1.478725e+04	-0.3783022	1.250705e-06	7.317201e-05
Zfp36l1	4.329112e+02	2.389434e+02	-0.8569897	1.279756e-06	7.452661e-05
Khdrbs1	5.296332e+03	4.285462e+03	-0.3050702	1.294327e-06	7.502943e-05
Mgat1	4.436382e+03	3.016181e+03	-0.5566802	1.321888e-06	7.627716e-05
Lrp4	4.777118e+02	2.935785e+02	-0.7037179	1.333407e-06	7.659209e-05
Blm	4.762611e+01	9.798402e+01	1.051249	1.411855e-06	8.036764e-05
Cdyl2	6.866291e+02	4.346454e+02	-0.6600881	1.405498e-06	8.036764e-05
Nup85	2.319857e+02	3.699478e+02	0.6733128	1.479005e-06	8.381249e-05
C1qb	3.119991e+04	2.347693e+04	-0.4102982	1.536647e-06	8.669023e-05
RP23-464D14.5	1.224560e+02	5.666510e+01	-1.1261984	1.549866e-06	8.704739e-05
Cdc23	2.171634e+02	3.352623e+02	0.6295011	1.564970e-06	8.750676e-05
C1qc	1.641787e+04	1.218529e+04	-0.4300608	1.685376e-06	9.382422e-05
Aig1	4.737994e+02	2.793314e+02	-0.7564137	1.701801e-06	9.406481e-05
Ifngr2	7.614918e+03	5.333266e+03	-0.5135855	1.704585e-06	9.406481e-05
Apoc4-apoc2	5.936168e+02	2.882652e+02	-1.0386202	1.723633e-06	9.470240e-05
Ikzf1	1.864939e+04	1.501213e+04	-0.3128735	1.763236e-06	9.645894e-05
Poglut1	7.026007e+02	4.775736e+02	-0.5569303	1.786500e-06	9.694128e-05
Ccng1	9.862804e+02	1.448167e+03	0.5558186	1.787396e-06	9.694128e-05
Mtus1	1.048435e+03	6.310397e+02	-0.7319616	1.802712e-06	9.735416e-05
Apoc2	5.935213e+02	2.882652e+02	-1.0384157	1.818611e-06	9.779483e-05
Fcgr4	6.597610e+03	3.555372e+03	-0.8915564	1.840247e-06	9.805019e-05
Utp3	1.682963e+03	1.096112e+03	-0.6177384	1.839600e-06	9.805019e-05
Trf	3.191371e+03	2.188740e+03	-0.5441592	1.846636e-06	9.805019e-05
Stil	7.550859e+01	1.466076e+02	0.9618627	1.860469e-06	9.837133e-05
Adgrl2	1.749080e+03	2.994904e+03	0.7758223	1.898503e-06	9.996407e-05
RP24-547D11.3	3.741140e+02	5.418987e+02	0.5299668	1.927679e-06	1.010792e-04
Casp7	3.205460e+03	1.812838e+03	-0.8219918	2.002465e-06	1.045667e-04
Arhgap35	9.925969e+02	1.395604e+03	0.4916128	2.038719e-06	1.056845e-04
Herpud2	9.849582e+02	7.772920e+02	-0.3435973	2.040597e-06	1.056845e-04
Nono	1.297006e+04	1.005741e+04	-0.3668546	2.088335e-06	1.077155e-04
Prr11	2.762349e+02	6.252594e+02	1.1802873	2.227917e-06	1.144479e-04
Rasgrf1	1.025246e+01	3.927739e+01	1.9037034	2.321992e-06	1.183428e-04
Mark4	2.410943e+03	1.756878e+03	-0.4563602	2.322467e-06	1.183428e-04
Rilpl1	5.764020e+02	3.517210e+02	-0.712744	2.397018e-06	1.213439e-04
Cd63	7.861624e+03	6.231595e+03	-0.3349124	2.400568e-06	1.213439e-04
P2ry6	2.107528e+03	1.258539e+03	-0.7439111	2.520883e-06	1.269179e-04
C1rl	9.692979e+01	3.694247e+01	-1.3774634	2.538528e-06	1.272991e-04
Slc37a2	1.112565e+03	7.574648e+02	-0.5519698	2.588291e-06	1.292815e-04
Syf2	2.306335e+03	1.705031e+03	-0.4348255	2.611908e-06	1.299476e-04
Spata13	1.973195e+03	1.135895e+03	-0.7952269	2.669194e-06	1.322769e-04
Rab13	3.014995e+02	1.964284e+02	-0.6124638	2.714155e-06	1.339796e-04
RP23-103I12.4	1.377514e+01	2.031369e+02	3.8805773	2.727317e-06	1.341055e-04
Plxna2	1.553012e+02	2.886811e+02	0.8888202	2.762226e-06	1.352956e-04
RP23-252G18.2	1.820342e+02	3.361190e+02	0.8892572	2.811516e-06	1.371781e-04
Amd1	4.223813e+02	6.539524e+02	0.6311203	2.859891e-06	1.390017e-04
Psmb10	7.802264e+03	5.533573e+03	-0.4955711	3.040485e-06	1.472131e-04
Pola1	1.250703e+02	2.575646e+02	1.0497551	3.105919e-06	1.498072e-04
Kif15	1.125396e+02	2.359396e+02	1.0793334	3.152825e-06	1.514914e-04
Ndst2	2.869930e+03	2.038839e+03	-0.4931955	3.257303e-06	1.559187e-04
H13	2.274392e+03	1.574551e+03	-0.5317446	3.273217e-06	1.560892e-04
Ctdnep1	3.987289e+03	3.095202e+03	-0.3649939	3.303217e-06	1.569276e-04
Cebpb	4.911404e+03	2.566360e+03	-0.9360444	3.353898e-06	1.587386e-04
Tmem106a	9.685150e+03	7.281069e+03	-0.4114991	3.376037e-06	1.591902e-04
Pbk	5.340764e+01	1.414173e+02	1.4226591	3.487801e-06	1.638488e-04
Rmdn3	3.629686e+03	2.561999e+03	-0.5020993	3.559439e-06	1.665949e-04
Mcm4	2.403491e+02	4.500447e+02	0.9074006	3.608172e-06	1.682526e-04
RP23-357I14.1	4.794116e+02	2.564604e+02	-0.8999607	3.728247e-06	1.732127e-04
Lbr	5.445021e+02	7.397856e+02	0.4424923	3.748509e-06	1.735161e-04
Mum1	1.619432e+02	2.718284e+02	0.7433237	3.857701e-06	1.779189e-04
Reep4	3.261518e+02	4.735315e+02	0.5350495	3.874725e-06	1.780542e-04
Nudt17	3.908523e+02	1.828560e+02	-1.0922644	3.912156e-06	1.784815e-04
Sh3gl1	3.012306e+03	1.921768e+03	-0.6480214	3.912271e-06	1.784815e-04
Ncaph	1.909880e+02	3.874552e+02	1.0256003	3.944273e-06	1.792858e-04
Tubb2a	3.923636e+02	6.899975e+02	0.8120234	3.984555e-06	1.792858e-04
Cd200r4	1.334864e+03	8.610508e+02	-0.6320141	3.966330e-06	1.792858e-04
Slamf7	3.136200e+04	2.188733e+04	-0.518936	3.986650e-06	1.792858e-04
Gcnt1	4.077911e+01	9.265795e+01	1.1758408	4.020941e-06	1.795502e-04
Fzd1	5.881554e+02	3.831089e+02	-0.6225998	4.020948e-06	1.795502e-04
AC167036.3	5.295474e+02	2.229355e+02	-1.2439282	4.063500e-06	1.808114e-04
Selp	1.108263e+03	2.859729e+02	-1.9519046	4.270363e-06	1.886873e-04
Tmem120b	4.682650e+01	1.022332e+02	1.1246827	4.263905e-06	1.886873e-04
Rufy3	2.642170e+03	1.930906e+03	-0.4523998	4.352070e-06	1.916276e-04
Ebi3	1.034350e+04	7.358441e+03	-0.4914863	4.424645e-06	1.934749e-04
Gabarapl1	6.340423e+02	8.235381e+02	0.3773957	4.415560e-06	1.934749e-04
Grina	9.635406e+03	7.163582e+03	-0.4277987	4.444543e-06	1.936748e-04
Pwp1	1.110950e+03	1.640449e+03	0.5623549	4.487908e-06	1.948924e-04
Hopx	1.835974e+02	9.521951e+01	-0.9450993	4.624662e-06	1.993442e-04
Ndc1	2.583500e+02	4.843696e+02	0.9109987	4.637746e-06	1.993442e-04
Phf23	2.797020e+03	1.829191e+03	-0.6122444	4.615060e-06	1.993442e-04
Hck	2.325324e+04	1.560476e+04	-0.5754129	4.795723e-06	2.054358e-04
Scamp2	3.862455e+03	2.844659e+03	-0.4412172	4.880364e-06	2.083553e-04
Tbc1d13	1.190265e+04	7.988000e+03	-0.5754323	5.015844e-06	2.134182e-04
Ect2	1.391333e+02	2.761771e+02	0.9979458	5.037675e-06	2.136279e-04
Spc25	6.671106e+01	1.497761e+02	1.1781429	5.115585e-06	2.162062e-04
Melk	1.628207e+02	3.677461e+02	1.1793197	5.152291e-06	2.166362e-04
Vezt	7.041610e+02	4.846404e+02	-0.5390545	5.160046e-06	2.166362e-04
H2-DMb1	6.724613e+02	4.108447e+02	-0.7121887	5.346292e-06	2.229739e-04
Bicd2	9.775861e+02	1.332670e+03	0.445329	5.343454e-06	2.229739e-04
Incenp	1.261348e+03	1.816604e+03	0.5272182	5.426228e-06	2.255633e-04
Fam207a	8.561608e+02	6.240225e+02	-0.4517852	5.448228e-06	2.257353e-04
Nsmaf	1.814309e+03	1.225317e+03	-0.5655067	5.520166e-06	2.279684e-04
Neil3	1.945744e+01	5.586238e+01	1.5341689	5.634008e-06	2.319119e-04
Ehd4	1.492871e+04	1.047120e+04	-0.5115989	5.683194e-06	2.331770e-04
Arl4a	4.343556e+02	2.652245e+02	-0.7050611	5.719571e-06	2.339101e-04
Tram2	2.085030e+03	1.386950e+03	-0.587925	5.799292e-06	2.364053e-04
Tha1	7.264365e+02	3.378033e+02	-1.1013913	5.888391e-06	2.392656e-04
Tmem181b-ps	2.150553e+02	1.065745e+02	-1.0133754	5.927465e-06	2.400813e-04
Atp8a1	1.462499e+03	9.737371e+02	-0.5859137	5.957205e-06	2.405150e-04
Fbxo7	8.508720e+02	6.089278e+02	-0.4827024	6.017532e-06	2.421769e-04
RP23-76C20.4	7.009018e+01	1.441326e+02	1.0333534	6.110428e-06	2.451348e-04
Pdzd11	7.897640e+02	5.672538e+02	-0.4748481	6.285040e-06	2.513419e-04
Mad2l1	3.969050e+02	6.950403e+02	0.8096681	6.308830e-06	2.514974e-04
Anxa6	1.340984e+04	8.989682e+03	-0.576771	6.329539e-06	2.515295e-04
Ppp1r15b	1.313536e+04	9.401436e+03	-0.4822958	6.391663e-06	2.532020e-04
Dnajc10	9.919188e+02	1.385079e+03	0.4824829	6.414863e-06	2.533270e-04
Nat10	2.778630e+02	4.038370e+02	0.5425513	6.477710e-06	2.550119e-04
Csf2	6.667451e+00	1.112644e+02	4.0764976	6.616576e-06	2.596698e-04
Slc39a1	7.553575e+03	5.614188e+03	-0.4280621	6.707779e-06	2.624341e-04
Cdc45	6.958594e+01	1.504833e+02	1.1165355	6.753701e-06	2.634152e-04
Haus6	9.819345e+01	1.724295e+02	0.8209148	6.815989e-06	2.650266e-04
Dnmt3l	1.220365e+01	4.331818e+01	1.8678199	6.944042e-06	2.683543e-04
Maged2	5.262328e+02	3.460209e+02	-0.6017909	6.927686e-06	2.683543e-04
Slfn2	3.559454e+04	2.895178e+04	-0.2980136	7.202757e-06	2.775038e-04
Sgol2a	6.977832e+01	1.564653e+02	1.1746729	7.299566e-06	2.803788e-04
Ttk	4.058673e+01	9.097019e+01	1.1796226	7.648037e-06	2.919886e-04
Uhrf1	1.559868e+02	3.184223e+02	1.0314572	7.639353e-06	2.919886e-04
Akt3	3.228119e+03	2.269959e+03	-0.5077958	7.772500e-06	2.958466e-04
Cep128	1.285286e+02	2.151337e+02	0.7508077	7.922589e-06	3.006539e-04
Prnp	1.909895e+03	1.224759e+03	-0.6389448	8.304847e-06	3.142166e-04
Naglu	1.415014e+03	7.488659e+02	-0.9185665	8.583106e-06	3.218537e-04
Abhd12	4.671108e+03	3.373425e+03	-0.4695422	8.566261e-06	3.218537e-04
Stx18	5.829800e+02	4.255369e+02	-0.4493126	8.538290e-06	3.218537e-04
Pofut1	1.739628e+03	1.124207e+03	-0.6290519	8.658264e-06	3.237115e-04
Cdk1	3.977640e+02	7.311027e+02	0.8818159	8.755744e-06	3.254304e-04
Hjurp	1.301861e+03	1.848695e+03	0.5062769	8.742366e-06	3.254304e-04
Slc28a2	1.802327e+04	9.218930e+03	-0.9670933	8.874892e-06	3.268745e-04
Il3ra	1.390547e+03	8.368574e+02	-0.7328167	8.905157e-06	3.268745e-04
Dnajc9	1.195769e+02	1.906075e+02	0.6740763	8.875008e-06	3.268745e-04
Zadh2	2.588590e+02	3.899642e+02	0.5871754	8.923931e-06	3.268745e-04
Ssbp4	2.652323e+03	1.837539e+03	-0.5281919	8.906193e-06	3.268745e-04
Sgol1	5.105818e+01	1.072493e+02	1.082275	9.028557e-06	3.290384e-04
Tbc1d23	9.775915e+02	1.563889e+03	0.6770913	9.035081e-06	3.290384e-04
Dnmt1	5.841921e+02	9.651505e+02	0.7241688	9.357226e-06	3.397910e-04
Diaph1	8.148218e+03	6.390734e+03	-0.3506269	9.387306e-06	3.399065e-04
Uck2	1.312872e+02	2.761981e+02	1.0791907	9.483762e-06	3.424180e-04
Tnip2	9.264831e+02	5.795870e+02	-0.6743917	9.595308e-06	3.444770e-04
Ust	2.764510e+02	4.098271e+02	0.5737392	9.575172e-06	3.444770e-04
Pogz	1.064553e+03	1.478369e+03	0.4714428	9.628884e-06	3.447031e-04
Gen1	3.424004e+01	7.774220e+01	1.1902204	9.936587e-06	3.547137e-04
Ighm	9.815883e+02	5.866207e+02	-0.7434862	1.030202e-05	3.667229e-04
Phactr1	2.192213e+02	1.048300e+02	-1.0656125	1.040896e-05	3.694889e-04
Cdca8	3.218034e+02	6.518730e+02	1.0209797	1.050673e-05	3.708757e-04
Trip10	1.863791e+03	1.389568e+03	-0.4241095	1.049771e-05	3.708757e-04
Pgm2	1.684860e+03	1.057637e+03	-0.6707056	1.060756e-05	3.733922e-04
Plekhm2	1.730393e+03	1.197662e+03	-0.5325982	1.091163e-05	3.830287e-04
Def6	9.052510e+01	1.773588e+02	0.969793	1.101471e-05	3.855760e-04
Adap2	5.025685e+03	3.309583e+03	-0.6024164	1.107708e-05	3.866881e-04
Supt5	4.984008e+03	4.049351e+03	-0.2996551	1.110902e-05	3.867347e-04
Scaf4	1.004843e+03	6.947287e+02	-0.53321	1.117717e-05	3.880383e-04
Rin2	1.314492e+04	8.663542e+03	-0.6012657	1.124613e-05	3.893626e-04
Map2k4	4.402641e+03	2.850317e+03	-0.6265207	1.143319e-05	3.947573e-04
Ipo11	1.981884e+02	2.868890e+02	0.5335498	1.174556e-05	4.044378e-04
Plcl2	3.466477e+03	2.528812e+03	-0.4542879	1.185630e-05	4.071415e-04
Pigv	6.713984e+02	4.451555e+02	-0.5963456	1.204634e-05	4.114312e-04
Tmem181a	4.146403e+02	2.925502e+02	-0.50588	1.204397e-05	4.114312e-04
Zwilch	9.308156e+01	2.029186e+02	1.1347741	1.229391e-05	4.187551e-04
Il10rb	4.027384e+03	3.153121e+03	-0.3529671	1.234713e-05	4.194374e-04
Fam107b	3.765554e+02	7.015852e+02	0.8966551	1.245814e-05	4.209453e-04
H2-Ke6	2.397687e+02	1.577402e+02	-0.5916617	1.245138e-05	4.209453e-04
Kif23	1.106510e+02	2.332680e+02	1.0854244	1.268186e-05	4.268420e-04
Faf2	1.725781e+03	1.348433e+03	-0.3553986	1.270021e-05	4.268420e-04
Slc36a4	4.023478e+02	5.592808e+02	0.472287	1.311789e-05	4.373899e-04
Cdk16	1.717850e+03	1.322155e+03	-0.3782652	1.307028e-05	4.373899e-04
Ociad1	3.741705e+03	3.011170e+03	-0.3132671	1.309819e-05	4.373899e-04
Kif1a	1.144522e+02	2.780340e+01	-2.0219526	1.323789e-05	4.402295e-04
Rhof	5.855411e+01	1.711146e+02	1.5429491	1.336018e-05	4.416970e-04
Cd83	3.943688e+03	2.516815e+03	-0.6486892	1.336516e-05	4.416970e-04
Marc2	1.521586e+03	1.169618e+03	-0.378432	1.338687e-05	4.416970e-04
Tor1aip1	1.742079e+04	1.286768e+04	-0.4369394	1.366337e-05	4.496459e-04
Smagp	1.939491e+02	1.106112e+02	-0.7973785	1.372087e-05	4.503653e-04
Cbx4	6.743948e+02	4.741038e+02	-0.5096718	1.375830e-05	4.504239e-04
Tmem51	2.603109e+02	1.302096e+02	-1.0010383	1.384019e-05	4.519342e-04
Arhgef37	3.967876e+02	2.008704e+02	-0.9791569	1.401902e-05	4.554198e-04
Tmem173	1.161474e+03	7.713116e+02	-0.5901528	1.399773e-05	4.554198e-04
Tspyl1	3.163528e+03	2.570435e+03	-0.2991903	1.416834e-05	4.590905e-04
Pold1	1.075905e+02	2.274463e+02	1.0803992	1.425597e-05	4.598539e-04
Abhd17c	4.322073e+02	7.214650e+02	0.7371791	1.430041e-05	4.598539e-04
Psmd5	4.185764e+02	5.620394e+02	0.4180451	1.433746e-05	4.598539e-04
Dlat	5.952423e+02	7.575898e+02	0.350495	1.433259e-05	4.598539e-04
Tm9sf4	5.950744e+03	4.462305e+03	-0.4150646	1.525976e-05	4.881963e-04
Mcm3	4.240584e+02	7.962401e+02	0.9096874	1.550761e-05	4.936265e-04
Nrbp1	2.367980e+03	1.857981e+03	-0.3496655	1.547335e-05	4.936265e-04
Cd55	5.350941e+00	4.040845e+01	2.9421074	1.561271e-05	4.957231e-04
Mybl1	1.827643e+01	5.306179e+01	1.5346668	1.618233e-05	5.099653e-04
Mars	5.335414e+02	9.790960e+02	0.8758997	1.616307e-05	5.099653e-04
Hdac1	5.366039e+03	4.006575e+03	-0.4212011	1.617176e-05	5.099653e-04
Mmp19	5.454937e+02	2.833534e+02	-0.9406797	1.646696e-05	5.176443e-04
Mcm2	1.592474e+02	3.714679e+02	1.2234982	1.659893e-05	5.204981e-04
Ska3	3.883569e+01	9.106785e+01	1.2482974	1.680326e-05	5.256011e-04
Arid5b	2.469979e+03	1.948901e+03	-0.3428901	1.700144e-05	5.304868e-04
Shf	2.526115e+02	1.362565e+02	-0.8834068	1.721058e-05	5.356898e-04
Nuf2	1.296559e+02	2.703316e+02	1.0682984	1.735768e-05	5.389411e-04
Ccdc94	1.251290e+03	8.748809e+02	-0.51594	1.762101e-05	5.457763e-04
Kntc1	1.901072e+02	4.660466e+02	1.2968154	1.787863e-05	5.524014e-04
Ckap2l	5.357693e+02	1.091113e+03	1.0270717	1.826484e-05	5.629580e-04
Zbtb42	2.413852e+02	1.585678e+02	-0.6145451	1.860807e-05	5.721414e-04
Arf4	7.122467e+03	5.496139e+03	-0.3739396	1.879833e-05	5.765887e-04
Ch25h	3.209127e+03	1.991939e+03	-0.6877041	1.958139e-05	5.991526e-04
Cenpa	2.439111e+02	4.269771e+02	0.815443	1.969561e-05	6.011920e-04
Tfg	3.123837e+03	2.378220e+03	-0.3926867	2.002372e-05	6.097342e-04
Nup160	4.745058e+02	7.368169e+02	0.6341539	2.027086e-05	6.157760e-04
Fcer1g	1.255110e+04	1.033306e+04	-0.2805875	2.060079e-05	6.242978e-04
Haus5	7.751930e+01	1.748414e+02	1.1764694	2.083130e-05	6.293745e-04
Pla2g16	1.313720e+03	7.092484e+02	-0.8889855	2.086792e-05	6.293745e-04
Znrf1	4.930434e+03	3.864108e+03	-0.351436	2.108256e-05	6.343341e-04
Ddias	2.820100e+01	8.615069e+01	1.6239916	2.134202e-05	6.390976e-04
C1ra	1.099361e+03	5.889016e+02	-0.8982842	2.133483e-05	6.390976e-04
B4galt5	1.374316e+04	9.023359e+03	-0.6069827	2.164255e-05	6.465647e-04
Ptgir	2.822226e+02	5.149947e+02	0.8645324	2.190505e-05	6.513274e-04
Rnf19b	1.008691e+04	7.336560e+03	-0.4596141	2.186875e-05	6.513274e-04
Nudt4	3.763048e+02	5.260636e+02	0.4838838	2.225393e-05	6.601478e-04
Cxcl1	1.770638e+03	3.433501e+03	0.9552127	2.251114e-05	6.644577e-04
Chst14	3.652153e+02	2.337934e+02	-0.6450352	2.255696e-05	6.644577e-04
Gpnmb	7.511874e+04	5.600973e+04	-0.4234864	2.247114e-05	6.644577e-04
Ube2z	6.364882e+03	4.651222e+03	-0.4524295	2.273493e-05	6.681425e-04
Cttnbp2nl	2.074623e+03	1.131464e+03	-0.8739347	2.306405e-05	6.762424e-04
Arhgef6	9.693432e+02	1.338955e+03	0.4676968	2.350198e-05	6.874873e-04
Rad54l	1.123823e+02	2.377225e+02	1.086193	2.382011e-05	6.935824e-04
Dlgap5	1.733510e+02	3.511508e+02	1.0216624	2.381851e-05	6.935824e-04
Slc4a7	2.436422e+03	3.851662e+03	0.6608157	2.467053e-05	7.166932e-04
Aph1b	7.718729e+01	1.281526e+02	0.725221	2.484444e-05	7.200898e-04
Klhl22	2.908138e+02	1.721768e+02	-0.7559329	2.581679e-05	7.465600e-04
Ppp6r1	1.581368e+04	1.143139e+04	-0.468202	2.650116e-05	7.646008e-04
RP24-148H22.2	1.931831e+02	1.242470e+02	-0.6289382	2.684232e-05	7.726796e-04
Dtx2	2.890304e+03	1.989704e+03	-0.538539	2.703377e-05	7.764223e-04
Ifnar2	5.006751e+03	3.487823e+03	-0.5210354	2.715245e-05	7.780624e-04
Fam98a	3.542343e+02	4.770393e+02	0.4257385	2.778494e-05	7.943853e-04
H2afx	1.408637e+02	2.465890e+02	0.8101107	2.887568e-05	8.237064e-04
H2-DMa	3.456717e+02	2.039569e+02	-0.7654795	2.907665e-05	8.275711e-04
Usp14	1.060686e+03	1.349635e+03	0.3474	2.916816e-05	8.283101e-04
Tmem219	1.284002e+03	9.526719e+02	-0.4307441	2.952407e-05	8.365375e-04
Pirb	2.472146e+04	1.923107e+04	-0.3622846	2.961310e-05	8.371829e-04
Il18bp	1.292154e+03	7.736069e+02	-0.7388735	3.014888e-05	8.504272e-04
Abi2	2.615931e+02	4.197973e+02	0.6782968	3.049221e-05	8.581961e-04
Sh3bp4	1.874563e+03	1.295316e+03	-0.5331524	3.100309e-05	8.706355e-04
Slc9a9	1.455363e+03	1.043628e+03	-0.4773659	3.162167e-05	8.860378e-04
Rrm2	9.869469e+01	2.630628e+02	1.420976	3.171509e-05	8.866893e-04
Fst	2.778682e+02	9.804132e+01	-1.4971755	3.198530e-05	8.903046e-04
Ripk1	2.806225e+03	2.107565e+03	-0.4118418	3.197476e-05	8.903046e-04
P2rx4	4.710869e+03	3.355858e+03	-0.4888455	3.219584e-05	8.941953e-04
Gtse1	2.793644e+02	6.520195e+02	1.2252408	3.267522e-05	9.055192e-04
Pfas	1.872717e+02	3.151069e+02	0.7526908	3.275691e-05	9.057967e-04
Hirip3	6.621019e+01	1.117646e+02	0.7722543	3.289805e-05	9.077131e-04
Gramd1b	1.458266e+03	2.471424e+03	0.7610285	3.306888e-05	9.104390e-04
Cyp4f18	1.952557e+02	1.149471e+02	-0.7732123	3.364130e-05	9.241850e-04
Sco1	1.449451e+03	8.829418e+02	-0.713886	3.380926e-05	9.267845e-04
Aldh18a1	1.509610e+02	3.363528e+02	1.156352	3.452650e-05	9.443970e-04
mt-Nd2	1.490232e+04	1.128904e+04	-0.4005961	3.495141e-05	9.539545e-04
Srbd1	8.941699e+01	1.421912e+02	0.6760838	3.507401e-05	9.552375e-04
Racgap1	4.974253e+02	1.047429e+03	1.0759181	3.543450e-05	9.629801e-04
Rad51ap1	7.235043e+01	1.399205e+02	0.9531751	3.558413e-05	9.649714e-04
Brca1	2.891656e+01	6.636556e+01	1.2016957	3.585504e-05	9.680118e-04
Myef2	4.890381e+02	7.551138e+02	0.6265207	3.600265e-05	9.680118e-04
Pik3cd	1.503560e+04	1.017080e+04	-0.5638581	3.599514e-05	9.680118e-04
Arf6	3.439888e+03	2.553373e+03	-0.4299161	3.591125e-05	9.680118e-04
Tmem50a	3.418855e+03	2.730715e+03	-0.3232386	3.683062e-05	9.881710e-04
Pde1b	8.948914e+02	4.744018e+02	-0.915947	3.740995e-05	1.001199e-03
Optn	2.096741e+03	1.331012e+03	-0.6546584	3.747465e-05	1.001199e-03
Jak3	1.371229e+03	8.605638e+02	-0.6715707	3.769395e-05	1.004933e-03
Ywhaz	1.312905e+04	1.031839e+04	-0.3474441	3.789397e-05	1.008139e-03
Polr1b	1.479039e+02	2.462571e+02	0.7361397	3.854509e-05	1.021561e-03
Sec23b	4.559726e+03	3.448357e+03	-0.4029151	3.856016e-05	1.021561e-03
Large	4.740258e+02	3.249012e+02	-0.5468902	3.894895e-05	1.027553e-03
Dgcr8	3.359433e+02	4.582761e+02	0.4451034	3.886990e-05	1.027553e-03
Ankrd33b	7.714041e+02	1.295444e+03	0.7463596	4.034215e-05	1.062091e-03
RP23-325E4.5	9.758359e+01	1.574441e+02	0.6886854	4.108720e-05	1.079457e-03
Creb3l2	1.845402e+02	1.166776e+02	-0.6583279	4.119808e-05	1.080125e-03
Kif22	1.533861e+02	3.002688e+02	0.9727847	4.203112e-05	1.099684e-03
Elovl6	9.797895e+01	4.587627e+01	-1.0826255	4.243704e-05	1.108010e-03
Aim1	7.459610e+03	5.609211e+03	-0.4111677	4.283437e-05	1.116078e-03
Cyp4f13	2.125956e+02	1.366848e+02	-0.6364469	4.305302e-05	1.119025e-03
Ube2d1	1.199108e+03	8.892109e+02	-0.4306052	4.312457e-05	1.119025e-03
Apmap	8.777573e+02	6.434979e+02	-0.44859	4.430071e-05	1.147189e-03
Laptm4a	5.549154e+03	4.088381e+03	-0.4403456	4.445251e-05	1.148766e-03
Clec10a	4.553041e+02	2.208193e+02	-1.0412567	4.500917e-05	1.158710e-03
Nup133	4.705647e+02	6.706066e+02	0.5097043	4.508549e-05	1.158710e-03
Ppp2r5a	8.022421e+03	6.106662e+03	-0.3936551	4.511238e-05	1.158710e-03
Chmp4b	1.097573e+04	8.254141e+03	-0.4110532	4.575688e-05	1.170733e-03
Mpp1	1.116194e+04	8.804902e+03	-0.342052	4.576578e-05	1.170733e-03
Pole	2.145228e+02	4.939479e+02	1.2053679	4.602771e-05	1.175055e-03
Snap29	2.131035e+03	1.534129e+03	-0.4726626	4.675842e-05	1.191303e-03
Plekhg5	2.295267e+01	5.726586e+01	1.299973	4.698869e-05	1.194761e-03
Nek2	1.601197e+02	3.270043e+02	1.0360263	4.710615e-05	1.195342e-03
Stau1	3.142445e+03	2.530339e+03	-0.311625	4.740549e-05	1.200527e-03
Slc12a7	3.485071e+03	2.483861e+03	-0.4880683	4.754865e-05	1.201745e-03
Ist1	6.106786e+03	4.647043e+03	-0.3935666	4.871730e-05	1.228823e-03
Psmb8	8.765457e+03	6.305651e+03	-0.4751382	4.888675e-05	1.230641e-03
Bcl7b	1.013646e+03	7.611031e+02	-0.4127607	4.905936e-05	1.232531e-03
Csnk1d	3.952911e+03	3.015259e+03	-0.3907882	4.929032e-05	1.235877e-03
Txlna	2.034442e+03	1.601039e+03	-0.3444373	4.967683e-05	1.243101e-03
Vmp1	1.566671e+03	2.016509e+03	0.3636847	5.001414e-05	1.249068e-03
Samd4b	4.530740e+03	3.533962e+03	-0.3587672	5.092937e-05	1.269417e-03
Mms22l	3.981570e+01	7.664375e+01	0.951668	5.193681e-05	1.291979e-03
C1qa	9.520335e+03	6.567894e+03	-0.5354753	5.235413e-05	1.299802e-03
Rnf38	1.585844e+03	1.024600e+03	-0.6294532	5.271447e-05	1.306182e-03
Adss	6.385540e+02	1.011612e+03	0.6662241	5.291825e-05	1.308665e-03
Mafb	1.156515e+03	6.037253e+02	-0.9357193	5.307305e-05	1.309930e-03
Trp53inp1	5.414344e+01	1.048680e+02	0.95546	5.327920e-05	1.312455e-03
Tsr1	2.160480e+02	3.182116e+02	0.5562528	5.375721e-05	1.321653e-03
Rap2b	1.743073e+03	2.378418e+03	0.4469954	5.402715e-05	1.325711e-03
Lyz1	1.129397e+02	4.041327e+02	1.8400109	5.523323e-05	1.352679e-03
Cenpf	1.195532e+02	2.620823e+02	1.1378062	5.596327e-05	1.367907e-03
Cdc42se1	3.623790e+03	2.677812e+03	-0.4363665	5.766258e-05	1.406722e-03
Prkx	9.721771e+03	6.639580e+03	-0.5499967	5.787669e-05	1.409225e-03
Ticrr	6.158108e+01	1.302501e+02	1.0838228	5.838359e-05	1.418834e-03
Hells	8.143331e+01	1.411135e+02	0.7921798	5.901236e-05	1.431361e-03
Polr3h	4.026653e+01	7.396862e+01	0.8723781	5.930179e-05	1.434945e-03
Cyp51	2.680585e+03	1.774547e+03	-0.5940168	5.938720e-05	1.434945e-03
Lpl	1.389441e+04	2.023677e+04	0.5424575	5.950389e-05	1.435020e-03
Il6ra	4.107865e+02	2.547425e+02	-0.6833172	6.077696e-05	1.462930e-03
Sp110	1.293997e+04	9.408076e+03	-0.4598691	6.111213e-05	1.468202e-03
Znhit6	8.177778e+01	1.395615e+02	0.7717375	6.144145e-05	1.470522e-03
Ssu72	1.379780e+03	1.095346e+03	-0.3326054	6.138126e-05	1.470522e-03
Ifi35	7.641650e+03	5.415672e+03	-0.4966774	6.419836e-05	1.533601e-03
Fgl2	1.208343e+04	7.681672e+03	-0.6534301	6.524494e-05	1.555661e-03
Samhd1	4.830769e+04	3.418025e+04	-0.499064	6.567034e-05	1.562746e-03
Max	6.087235e+03	4.675738e+03	-0.3802837	6.578941e-05	1.562746e-03
Dnhd1	7.147557e+01	3.056259e+01	-1.2313373	6.658541e-05	1.578686e-03
Eif4g3	4.674941e+03	3.440448e+03	-0.4419529	6.747016e-05	1.596668e-03
Tbc1d15	7.894175e+02	1.137434e+03	0.5259442	6.854622e-05	1.618125e-03
Mif4gd	9.491743e+02	6.748397e+02	-0.4898729	6.863297e-05	1.618125e-03
Lrp8	5.573929e+01	1.208829e+02	1.1153573	6.888097e-05	1.620948e-03
Snx30	1.779648e+02	1.219210e+02	-0.5455844	6.919189e-05	1.625238e-03
Rbl2	3.299576e+02	4.551690e+02	0.4628748	6.947075e-05	1.628761e-03
Ppfibp2	6.859590e+02	1.041028e+03	0.599206	7.039014e-05	1.647260e-03
RP23-354L12.1	2.031337e+01	4.569429e+01	1.1595226	7.071420e-05	1.650374e-03
Rbpj	6.117970e+03	7.569626e+03	0.3068502	7.078443e-05	1.650374e-03
Ankle2	4.142812e+03	2.882866e+03	-0.5227714	7.145576e-05	1.659902e-03
Med13l	5.160378e+03	3.658305e+03	-0.4962525	7.136949e-05	1.659902e-03
RP24-482A24.5	2.675724e+03	1.940769e+03	-0.462431	7.186708e-05	1.666393e-03
Adm	2.872071e+01	6.501981e+01	1.1789399	7.211355e-05	1.669046e-03
Themis2	2.382719e+04	1.624950e+04	-0.5521979	7.319507e-05	1.690980e-03
Dnajc12	1.445864e+02	9.101852e+01	-0.6588731	7.334252e-05	1.691294e-03
Fcgr1	1.916484e+04	1.079636e+04	-0.8278402	7.355173e-05	1.693030e-03
Rrm1	1.245251e+03	2.215239e+03	0.8315782	7.743960e-05	1.779280e-03
Zmiz1	1.891992e+03	2.797260e+03	0.5629276	7.843650e-05	1.798915e-03
Recql4	6.071372e+00	2.659604e+01	2.1236413	7.877470e-05	1.803398e-03
Cdc25c	2.976396e+01	8.121260e+01	1.4740767	7.923882e-05	1.810743e-03
Stx11	4.453546e+03	3.055529e+03	-0.5431975	7.985870e-05	1.821614e-03
Creb3l1	6.856576e+02	3.804622e+02	-0.8468878	8.071732e-05	1.837882e-03
Bora	2.325600e+01	4.860686e+01	1.0822078	8.227074e-05	1.869884e-03
Prrc2b	2.196266e+03	3.001844e+03	0.450041	8.253805e-05	1.870615e-03
Gatad2a	5.133413e+03	4.040838e+03	-0.3456948	8.259895e-05	1.870615e-03
Dsn1	7.979435e+01	1.389774e+02	0.8161846	8.325638e-05	1.882130e-03
Tcf4	5.755781e+03	4.101878e+03	-0.4883671	8.379654e-05	1.890959e-03
Tbc1d9b	6.643415e+03	4.939959e+03	-0.4275394	8.513886e-05	1.917825e-03
Unc93b1	1.621655e+04	1.155388e+04	-0.4891279	8.597558e-05	1.933227e-03
Fam64a	6.601836e+01	1.309124e+02	0.9961012	8.633430e-05	1.937729e-03
Hook2	1.036531e+03	7.023021e+02	-0.5614637	8.648246e-05	1.937729e-03
RP23-285C18.2	1.015217e+02	1.578815e+02	0.6331421	8.706544e-05	1.947338e-03
Vgf	2.558805e+02	1.527404e+02	-0.7460632	8.915087e-05	1.990458e-03
C1rb	1.845827e+02	1.029512e+02	-0.8390293	9.067066e-05	2.020820e-03
Nxpe3	4.701401e+01	8.476526e+01	0.8407265	9.091615e-05	2.022724e-03
Tars	1.074455e+03	1.352276e+03	0.3311605	9.120993e-05	2.025694e-03
Fam96a	5.053637e+02	6.697250e+02	0.4084024	9.155033e-05	2.029687e-03
Dkc1	1.028117e+02	1.804978e+02	0.826872	9.283927e-05	2.054658e-03
Upp1	7.144146e+02	3.941531e+02	-0.859045	9.308957e-05	2.055185e-03
Rps27	1.308428e+03	1.047250e+03	-0.3207727	9.318832e-05	2.055185e-03
Psd4	9.288971e+03	6.785170e+03	-0.4531747	9.339472e-05	2.055634e-03
Gnb4	3.632794e+03	2.708015e+03	-0.4241473	9.353404e-05	2.055634e-03
Myd88	9.016546e+03	7.063376e+03	-0.3520933	9.417573e-05	2.066143e-03
RP24-117N14.1	2.072917e+02	3.032022e+02	0.5526935	9.679992e-05	2.120036e-03
Yars	4.861733e+02	7.763849e+02	0.6738281	9.825378e-05	2.148154e-03
E2f6	7.570098e+01	1.209133e+02	0.6655641	9.850288e-05	2.149881e-03
Fbxo42	1.729726e+03	1.298965e+03	-0.4144176	9.868874e-05	2.150224e-03
Adcy7	1.370026e+03	1.852775e+03	0.4361254	9.901234e-05	2.153561e-03
Pgm2l1	1.201441e+02	1.977945e+02	0.7222836	1.011343e-04	2.195936e-03
Spry1	6.194879e+00	2.294036e+01	1.9146933	1.033380e-04	2.239935e-03
Inpp5b	5.976824e+03	4.515801e+03	-0.4043819	1.044698e-04	2.260591e-03
Adora3	4.186168e+02	1.600000e+02	-1.3809645	1.048363e-04	2.264643e-03
Phtf2	4.545057e+02	6.693200e+02	0.5575799	1.050502e-04	2.265391e-03
Slc39a6	7.091577e+02	9.287242e+02	0.3873703	1.056929e-04	2.275368e-03
Pmvk	5.974486e+02	3.738514e+02	-0.6755751	1.074936e-04	2.310199e-03
Hmgb3	3.570752e+01	7.258876e+01	1.0309703	1.097588e-04	2.352628e-03
RP24-421P3.2	3.543158e+03	2.564457e+03	-0.4666522	1.098402e-04	2.352628e-03
Cxcr4	5.119678e+01	2.588497e+01	-0.9896916	1.110526e-04	2.374572e-03
Pnp	2.565215e+04	1.957553e+04	-0.3899987	1.113949e-04	2.377867e-03
Dusp6	1.196584e+02	2.156608e+02	0.855684	1.118429e-04	2.379392e-03
Ppp1r13b	1.191859e+03	8.718451e+02	-0.4502902	1.116598e-04	2.379392e-03
Tubb4b	1.451002e+03	2.208523e+03	0.6061549	1.121502e-04	2.381920e-03
Lbh	9.259287e+01	5.601716e+01	-0.7367365	1.133936e-04	2.400260e-03
Hgsnat	1.646898e+03	1.182829e+03	-0.4771549	1.133064e-04	2.400260e-03
Ulbp1	5.742789e+02	7.695780e+02	0.4244136	1.156376e-04	2.443666e-03
RP23-216P14.8	4.588824e+02	6.857934e+02	0.5790409	1.166171e-04	2.460251e-03
Mmp9	2.823530e+01	7.436646e+01	1.3961398	1.178839e-04	2.478700e-03
Prokr1	2.021510e+02	8.296599e+01	-1.2732943	1.177833e-04	2.478700e-03
Mastl	1.657281e+02	3.141946e+02	0.9249457	1.185513e-04	2.488593e-03
Otud5	5.157584e+03	4.338300e+03	-0.249725	1.208066e-04	2.531730e-03
Ccnb1	4.768105e+02	9.390891e+02	0.9800497	1.254611e-04	2.606184e-03
Lmnb2	3.337361e+02	5.318838e+02	0.6727137	1.254262e-04	2.606184e-03
Wdr75	1.840088e+02	2.779091e+02	0.5975044	1.251085e-04	2.606184e-03
Clcn6	1.118729e+03	7.801786e+02	-0.5214771	1.257609e-04	2.606184e-03
Zmym3	6.191097e+02	4.825417e+02	-0.3619115	1.258030e-04	2.606184e-03
Tsnax	5.832877e+02	7.285510e+02	0.3210442	1.252543e-04	2.606184e-03
Kat5	1.224497e+03	1.019179e+03	-0.2640548	1.249614e-04	2.606184e-03
Chpf2	1.172744e+03	1.749156e+03	0.5758992	1.267387e-04	2.621271e-03
Hspa2	9.530451e+01	5.577891e+01	-0.7625609	1.276607e-04	2.636026e-03
RP23-23C4.6	9.982844e+02	7.286913e+02	-0.4538604	1.287692e-04	2.654578e-03
Tlr9	1.653910e+03	1.123741e+03	-0.5592568	1.290517e-04	2.655612e-03
Ilf3	2.009493e+03	1.520796e+03	-0.4025252	1.292396e-04	2.655612e-03
Cst3	1.000677e+04	8.318911e+03	-0.2662102	1.298282e-04	2.663375e-03
AC121847.1	1.562335e+03	8.221552e+02	-0.9248575	1.320080e-04	2.693117e-03
Ubtd1	1.952151e+03	1.400229e+03	-0.4785992	1.323436e-04	2.693117e-03
Ppme1	1.524043e+03	1.121279e+03	-0.4418761	1.322186e-04	2.693117e-03
St3gal4	1.679482e+03	1.239932e+03	-0.436923	1.323011e-04	2.693117e-03
Tbc1d22b	1.846271e+03	1.383372e+03	-0.4161218	1.318604e-04	2.693117e-03
Atp6v1d	2.168919e+03	1.554395e+03	-0.4795481	1.327822e-04	2.697700e-03
Fam122b	3.330493e+01	6.927337e+01	1.0647071	1.330441e-04	2.698680e-03
Hnrnpc	4.361799e+03	3.698158e+03	-0.2378171	1.338062e-04	2.709789e-03
Noc4l	1.436162e+03	1.033296e+03	-0.4749516	1.341877e-04	2.711083e-03
Gtf2f1	5.498196e+03	4.239085e+03	-0.3747581	1.342991e-04	2.711083e-03
Sbno2	1.675673e+04	1.119528e+04	-0.5817845	1.347011e-04	2.711110e-03
Nsmce1	4.541088e+02	3.076599e+02	-0.5578312	1.347295e-04	2.711110e-03
Bcl6	3.476556e+03	2.490179e+03	-0.4803022	1.372149e-04	2.756733e-03
Txlnb	3.107701e+01	6.979530e+01	1.1674923	1.378443e-04	2.764207e-03
Ncapg2	1.066220e+02	1.888110e+02	0.8316189	1.380448e-04	2.764207e-03
RP23-243M12.7	1.667563e+04	1.274587e+04	-0.3876939	1.382432e-04	2.764207e-03
Cdc42se2	1.561245e+03	1.987835e+03	0.3478258	1.387914e-04	2.770786e-03
Dcakd	9.994445e+02	7.518562e+02	-0.4106914	1.412646e-04	2.815711e-03
RP23-190G10.4	2.052718e+03	1.606646e+03	-0.3532154	1.425863e-04	2.828671e-03
Prr14	1.268049e+03	1.018634e+03	-0.3167832	1.424434e-04	2.828671e-03
Elp5	2.057462e+03	1.675981e+03	-0.2949782	1.424747e-04	2.828671e-03
Cnksr3	1.864910e+02	1.102340e+02	-0.7695773	1.435257e-04	2.835396e-03
Spdl1	1.612871e+02	2.529479e+02	0.6480209	1.440486e-04	2.835396e-03
AC124730.5	5.015276e+02	3.433172e+02	-0.547332	1.439133e-04	2.835396e-03
Tspan3	1.265317e+03	1.757526e+03	0.4734156	1.436066e-04	2.835396e-03
Hibadh	1.171702e+03	8.817987e+02	-0.4076282	1.433730e-04	2.835396e-03
Clk3	2.003559e+03	1.647699e+03	-0.2819068	1.442716e-04	2.835396e-03
Hdac9	6.167700e+02	2.950385e+02	-1.0615414	1.455338e-04	2.855761e-03
RP23-89C10.1	4.310063e+03	2.884769e+03	-0.5791605	1.463101e-04	2.866543e-03
Ncbp2	2.237978e+02	3.075615e+02	0.4646749	1.465790e-04	2.867366e-03
Slc26a11	1.381516e+01	3.941456e+00	-1.9560313	1.469933e-04	2.869652e-03
Fpgs	3.763922e+01	6.948456e+01	0.8645408	1.471500e-04	2.869652e-03
Tmx1	8.123884e+02	1.008279e+03	0.3125331	1.477024e-04	2.875986e-03
Pclaf	2.703270e+02	5.691798e+02	1.0767497	1.482351e-04	2.877491e-03
Knstrn	2.615339e+02	4.889728e+02	0.9057701	1.480149e-04	2.877491e-03
Cbwd1	1.341359e+02	2.059806e+02	0.6244877	1.490136e-04	2.888166e-03
Paf1	2.156041e+03	1.663457e+03	-0.3723675	1.494014e-04	2.891248e-03
Extl3	1.109932e+03	7.835458e+02	-0.5022449	1.523780e-04	2.944344e-03
Adrb2	9.751865e+00	2.672836e+01	1.4282463	1.535292e-04	2.959556e-03
Psen2	9.655723e+02	7.386282e+02	-0.3864115	1.536337e-04	2.959556e-03
Arhgap11a	1.246296e+03	1.703079e+03	0.4517126	1.548346e-04	2.973624e-03
Tnfrsf1a	8.503327e+03	6.504897e+03	-0.3864556	1.548030e-04	2.973624e-03
Abcb6	3.363262e+02	5.315241e+02	0.6601916	1.555078e-04	2.982022e-03
Gatm	1.195057e+03	8.679505e+02	-0.4622683	1.563263e-04	2.993175e-03
Cav2	2.539440e+02	3.873237e+02	0.6119701	1.582928e-04	3.026242e-03
Txnip	2.821874e+03	2.282406e+03	-0.3062962	1.588193e-04	3.031722e-03
Fabp5	4.240033e+03	3.110591e+03	-0.4463628	1.624723e-04	3.096777e-03
Casc5	1.030278e+02	2.255168e+02	1.1324578	1.629725e-04	3.101632e-03
Tanc1	2.092016e+03	1.165433e+03	-0.8432958	1.634817e-04	3.106645e-03
Prkce	1.767614e+02	9.501214e+01	-0.8935251	1.642285e-04	3.115762e-03
RP23-335F6.3	1.461719e+02	8.590051e+01	-0.7604606	1.644546e-04	3.115762e-03
Rnf180	2.873021e+02	3.749652e+02	0.3881887	1.650517e-04	3.122393e-03
Xpo4	3.973952e+02	5.701378e+02	0.5208743	1.657928e-04	3.131724e-03
Sgpp1	8.326021e+02	5.605702e+02	-0.568606	1.665120e-04	3.135935e-03
Cblb	2.030124e+03	1.403004e+03	-0.5326596	1.665048e-04	3.135935e-03
Sigmar1	8.567564e+02	6.640424e+02	-0.3675196	1.667884e-04	3.136466e-03
Kansl3	1.911128e+03	1.499106e+03	-0.349448	1.685275e-04	3.164461e-03
Poldip3	7.069191e+03	5.478490e+03	-0.3678401	1.689108e-04	3.164721e-03
Wdr33	1.480047e+03	1.194378e+03	-0.3084439	1.690422e-04	3.164721e-03
Tmem55a	1.720581e+02	2.494442e+02	0.5265309	1.736155e-04	3.241316e-03
Abcc1	7.237084e+03	9.722818e+03	0.4258318	1.736465e-04	3.241316e-03
Cdca7l	3.112189e+01	6.121727e+01	0.9806788	1.760542e-04	3.281411e-03
Polr3c	2.480236e+03	1.960769e+03	-0.3386079	1.763952e-04	3.282926e-03
Rnpepl1	4.422775e+03	3.298911e+03	-0.4231777	1.773166e-04	3.293557e-03
Pmm2	1.372773e+03	1.102153e+03	-0.3162187	1.774877e-04	3.293557e-03
B3gnt5	3.285550e+01	7.139668e+01	1.1179853	1.801761e-04	3.338542e-03
Gle1	3.578973e+02	5.096003e+02	0.5114958	1.829975e-04	3.385856e-03
Depdc1a	8.924794e+00	2.928053e+01	1.7082406	1.842677e-04	3.400313e-03
Mki67	3.669646e+03	6.196888e+03	0.7560377	1.843170e-04	3.400313e-03
Acad10	8.285646e+01	4.218842e+01	-0.9750529	1.858235e-04	3.423106e-03
Basp1	3.803088e+03	2.758026e+03	-0.4633167	1.876378e-04	3.451498e-03
Igbp1	1.537822e+03	1.188327e+03	-0.3723949	1.923419e-04	3.532884e-03
Csf3	3.535986e+01	7.619147e+01	1.1028071	1.936295e-04	3.548442e-03
B4galt4	1.245043e+02	7.741040e+01	-0.6945079	1.938313e-04	3.548442e-03
Enpp1	2.206260e+02	1.565357e+02	-0.4899852	1.940313e-04	3.548442e-03
Arid1b	1.624482e+03	1.322896e+03	-0.2962973	1.967646e-04	3.593229e-03
Tacc3	7.546660e+02	1.343247e+03	0.832868	1.976685e-04	3.604527e-03
Tspan13	1.596017e+02	1.003269e+02	-0.663554	1.998102e-04	3.638330e-03
Ptpn7	7.919152e+02	1.022664e+03	0.3677236	2.017186e-04	3.667797e-03
Trappc6a	2.139734e+02	1.303784e+02	-0.7193779	2.022214e-04	3.671655e-03
Ckap5	1.173931e+03	1.632193e+03	0.4762149	2.029138e-04	3.678942e-03
Smim3	9.695261e+02	5.450319e+02	-0.8290471	2.058530e-04	3.723495e-03
Dock7	8.485546e+02	1.064261e+03	0.3282352	2.059605e-04	3.723495e-03
Psen1	3.972671e+03	3.141933e+03	-0.3383715	2.067028e-04	3.731577e-03
Chd7	4.626111e+02	3.273274e+02	-0.5034523	2.093483e-04	3.768567e-03
Ctsz	2.242107e+04	1.898560e+04	-0.2400122	2.092056e-04	3.768567e-03
Dbf4	1.707568e+02	2.701222e+02	0.6662207	2.109622e-04	3.792219e-03
Nudt9	2.493265e+03	1.994359e+03	-0.323114	2.115278e-04	3.796984e-03
Bambi-ps1	2.255897e+03	1.500124e+03	-0.588347	2.119426e-04	3.799033e-03
Ptger2	5.594939e+01	1.130904e+02	1.0097161	2.133162e-04	3.804046e-03
Sos1	4.018703e+03	2.532676e+03	-0.665448	2.126311e-04	3.804046e-03
Pex26	1.998863e+02	1.289110e+02	-0.6214093	2.134264e-04	3.804046e-03
Immt	3.158585e+03	2.571988e+03	-0.2960601	2.128854e-04	3.804046e-03
Kif18b	1.209926e+02	2.525488e+02	1.0662549	2.137903e-04	3.805165e-03
Foxp4	8.430364e+03	6.470956e+03	-0.3812417	2.143937e-04	3.810539e-03
Ska2	3.780762e+01	7.566877e+01	1.004696	2.147412e-04	3.811354e-03
Lyn	1.431607e+04	1.040555e+04	-0.4602001	2.152258e-04	3.814598e-03
Hsd17b11	4.575696e+03	3.614000e+03	-0.3411377	2.189546e-04	3.875250e-03
Tesk2	1.232313e+01	3.191332e+01	1.3426786	2.198691e-04	3.885994e-03
Mical2	4.722588e+01	8.279922e+01	0.822764	2.215364e-04	3.908776e-03
Sfr1	2.724975e+03	2.122378e+03	-0.3597603	2.217767e-04	3.908776e-03
Dtl	1.145033e+01	3.031593e+01	1.426417	2.222942e-04	3.909232e-03
Clip2	1.200599e+03	8.174752e+02	-0.5547161	2.224213e-04	3.909232e-03
Timm9	2.765552e+01	5.307329e+01	0.9698237	2.229253e-04	3.912649e-03
Plekhg2	5.668686e+02	3.677798e+02	-0.6240327	2.249514e-04	3.937273e-03
Syvn1	3.176418e+03	2.371990e+03	-0.4216785	2.248574e-04	3.937273e-03
Kif2c	2.257452e+02	4.537812e+02	1.010522	2.268752e-04	3.965453e-03
Rbck1	1.561271e+03	1.178128e+03	-0.4071748	2.273649e-04	3.968522e-03
Cd22	9.193016e+01	5.433537e+01	-0.7496651	2.298446e-04	4.006271e-03
Tmigd3	1.206846e+02	4.131411e+01	-1.5314074	2.308318e-04	4.017937e-03
Arl2bp	2.408751e+02	3.427234e+02	0.5126897	2.314743e-04	4.023578e-03
Slc9a3r1	4.200506e+03	3.253452e+03	-0.3677437	2.324737e-04	4.035398e-03
RP23-230C2.2	5.801082e+02	3.778002e+02	-0.6153129	2.330825e-04	4.040416e-03
Frmd6	2.241947e+02	3.616592e+02	0.6855087	2.372599e-04	4.095975e-03
Ext1	4.554406e+03	3.157302e+03	-0.5282125	2.372435e-04	4.095975e-03
Smad1	4.878323e+02	3.478627e+02	-0.4869555	2.366779e-04	4.095975e-03
Med15	5.131307e+03	4.274401e+03	-0.2635849	2.379900e-04	4.102973e-03
Aurkb	1.812650e+02	3.322516e+02	0.8782191	2.391268e-04	4.116956e-03
Pask	6.864707e+00	2.178165e+01	1.6783468	2.401814e-04	4.128987e-03
RP23-461C4.3	2.332348e+01	5.777891e+01	1.3157082	2.405047e-04	4.128987e-03
Ccdc14	2.430292e+01	5.110074e+01	1.0831186	2.414593e-04	4.128987e-03
Oip5	1.195229e+02	2.138758e+02	0.8487103	2.412413e-04	4.128987e-03
Trim37	1.576241e+02	2.455933e+02	0.6458801	2.409852e-04	4.128987e-03
RP23-297K24.1	4.387187e+01	8.166894e+01	0.8984205	2.453364e-04	4.183963e-03
Rab3gap2	8.673330e+02	1.185327e+03	0.450481	2.452287e-04	4.183963e-03
Fnbp1	2.398465e+03	3.143960e+03	0.3902613	2.466027e-04	4.199890e-03
Fam212b	1.891683e+01	4.818028e+01	1.3809639	2.505028e-04	4.256096e-03
Gbe1	3.005506e+02	4.149322e+02	0.4626389	2.505765e-04	4.256096e-03
Zc3h12c	1.696567e+03	2.680296e+03	0.6592632	2.573065e-04	4.359140e-03
Cnot8	8.563590e+02	6.886887e+02	-0.3122333	2.573331e-04	4.359140e-03
Arel1	1.085318e+04	7.888929e+03	-0.4601528	2.597116e-04	4.393542e-03
Diaph3	2.966442e+02	4.714801e+02	0.6718515	2.610790e-04	4.404880e-03
Marveld1	2.327041e+02	3.278833e+02	0.5009406	2.608817e-04	4.404880e-03
Rap1gds1	3.324628e+03	2.540181e+03	-0.3880583	2.622771e-04	4.419195e-03
Prim1	4.034918e+01	7.629908e+01	0.9308763	2.643106e-04	4.444832e-03
Tubb2b	2.032781e+02	3.438527e+02	0.7561085	2.652056e-04	4.444832e-03
Jak1	1.706437e+04	1.173347e+04	-0.5402464	2.651509e-04	4.444832e-03
Map3k1	6.658916e+02	4.649317e+02	-0.5169558	2.646798e-04	4.444832e-03
Brd4	4.448413e+03	3.486063e+03	-0.3519413	2.664015e-04	4.458962e-03
RP23-307M2.1	1.195479e+03	8.648441e+02	-0.4682189	2.678789e-04	4.477759e-03
Stim2	1.170292e+03	1.516566e+03	0.372072	2.693900e-04	4.497068e-03
Iffo2	5.958087e+02	4.045980e+02	-0.558597	2.709921e-04	4.517847e-03
Dhfr	7.663675e+01	1.358785e+02	0.8309261	2.725104e-04	4.537172e-03
Ift172	4.700941e+02	3.216450e+02	-0.5443168	2.744222e-04	4.562990e-03
Apbb2	3.661740e+02	6.199239e+02	0.7590569	2.753251e-04	4.571989e-03
C1qbp	5.032574e+02	6.601480e+02	0.3941774	2.789594e-04	4.626260e-03
Tmem199	1.671946e+02	2.391033e+02	0.5110631	2.800361e-04	4.638029e-03
Ckap2	7.782488e+01	1.485285e+02	0.9437422	2.838311e-04	4.694730e-03
Acp6	6.030402e+01	1.000546e+02	0.730533	2.853461e-04	4.713619e-03
Srp54b	4.856240e+02	3.174273e+02	-0.6092387	2.872167e-04	4.738326e-03
Irf2	5.664914e+03	4.333479e+03	-0.3862257	2.889768e-04	4.761148e-03
Pno1	3.026207e+02	4.417950e+02	0.5475974	2.912852e-04	4.792931e-03
RP23-423B21.6	7.938269e+01	1.288677e+02	0.7087815	2.946571e-04	4.835259e-03
Ly86	2.954087e+03	2.134310e+03	-0.467998	2.942813e-04	4.835259e-03
Nars	2.473994e+03	3.130033e+03	0.3392329	2.950055e-04	4.835259e-03
Tmem243	1.130466e+03	8.615025e+02	-0.3903187	2.989198e-04	4.893069e-03
Ido2	5.277230e+01	1.692776e+01	-1.626269	3.013588e-04	4.926611e-03
Asf1b	1.704548e+02	3.218208e+02	0.919981	3.034999e-04	4.955205e-03
Mapk14	1.091455e+03	1.621793e+03	0.5708458	3.050039e-04	4.973335e-03
Tsen2	2.864124e+01	5.408279e+01	0.9104641	3.059448e-04	4.982248e-03
Lgmn	1.871293e+04	1.500758e+04	-0.3181295	3.063960e-04	4.983175e-03
Mta3	9.304687e+02	6.660322e+02	-0.4795592	3.075304e-04	4.995195e-03
Lrpprc	6.057654e+02	7.686065e+02	0.343395	3.088201e-04	5.009704e-03
Pym1	5.185724e+02	3.839348e+02	-0.4282678	3.119846e-04	5.054551e-03
Il2ra	8.595523e+02	4.315741e+02	-0.9928989	3.128357e-04	5.061850e-03
Kdelc1	4.653375e+01	7.992058e+01	0.7931053	3.151718e-04	5.093128e-03
Firre	8.876000e+01	1.512781e+02	0.7655187	3.157705e-04	5.096286e-03
Slc7a1	8.351272e+02	1.572735e+03	0.9136371	3.169833e-04	5.109334e-03
Pex12	8.421927e+01	1.298864e+02	0.6326745	3.186950e-04	5.122670e-03
Sphk2	2.867660e+03	2.190008e+03	-0.3885718	3.185162e-04	5.122670e-03
Sec24b	9.908759e+03	8.107330e+03	-0.2894303	3.190268e-04	5.122670e-03
Txndc11	8.716841e+02	6.508792e+02	-0.4211172	3.202019e-04	5.135015e-03
Gnpat	4.526439e+02	5.843221e+02	0.3680235	3.241716e-04	5.192087e-03
Zfp81	4.446588e+01	9.211411e+01	1.0481386	3.280040e-04	5.246819e-03
Kifc1	2.638101e+02	4.929749e+02	0.905497	3.312954e-04	5.285568e-03
Sephs2	9.213089e+02	1.354052e+03	0.5542624	3.311040e-04	5.285568e-03
Clic4	6.555461e+04	4.955948e+04	-0.4035548	3.316812e-04	5.285568e-03
Birc5	2.659097e+02	4.461536e+02	0.7509959	3.343018e-04	5.320619e-03
Ints9	2.237425e+03	1.624440e+03	-0.4610008	3.349263e-04	5.323853e-03
Matk	1.062285e+02	5.608562e+01	-0.9209691	3.361160e-04	5.336052e-03
Ifnar1	7.273920e+03	5.029776e+03	-0.5319534	3.374862e-04	5.351083e-03
Nup107	1.539616e+02	2.263446e+02	0.5629348	3.412473e-04	5.400784e-03
Hk3	1.002089e+04	7.050621e+03	-0.5073909	3.417139e-04	5.400784e-03
Rreb1	9.756790e+02	7.142772e+02	-0.4539153	3.419029e-04	5.400784e-03
Prdm2	1.563839e+03	1.219180e+03	-0.3590551	3.442172e-04	5.430553e-03
Ubc	1.363096e+04	1.076156e+04	-0.341138	3.477484e-04	5.474744e-03
Wdr11	8.690773e+02	1.070955e+03	0.2999006	3.478848e-04	5.474744e-03
Scarf2	1.269978e+02	5.626704e+01	-1.1652289	3.534248e-04	5.555012e-03
Papss2	4.388348e+02	3.223037e+02	-0.4430736	3.552973e-04	5.577505e-03
Khk	2.594370e+02	1.865977e+02	-0.4735093	3.593541e-04	5.634190e-03
Mdfic	7.634697e+03	5.517170e+03	-0.4684214	3.616316e-04	5.662873e-03
Pot1b	2.376327e+02	3.705400e+02	0.6389491	3.664835e-04	5.731748e-03
Chaf1b	8.598211e+01	1.847099e+02	1.1051091	3.672347e-04	5.736396e-03
Kcng3	1.039283e+01	2.966551e+01	1.5173931	3.686354e-04	5.751167e-03
Rab29	7.957922e+02	5.953750e+02	-0.415127	3.691581e-04	5.752220e-03
Edf1	1.934358e+03	1.565160e+03	-0.3052571	3.714036e-04	5.780083e-03
Apoe	3.402137e+04	1.902219e+04	-0.8387204	3.737357e-04	5.802087e-03
Peg13	8.738746e+01	1.430443e+02	0.7000214	3.734400e-04	5.802087e-03
Cenpu	3.556714e+01	6.630397e+01	0.9147085	3.753917e-04	5.813511e-03
Rps6ka5	1.457312e+02	2.107424e+02	0.5364983	3.750363e-04	5.813511e-03
Ncoa1	1.754410e+03	1.258281e+03	-0.4789896	3.784385e-04	5.853521e-03
Gfi1	1.308548e+03	8.684564e+02	-0.5909636	3.832938e-04	5.917450e-03
Trp53bp1	2.531743e+02	3.541418e+02	0.4826946	3.835081e-04	5.917450e-03
Dlgap4	2.841477e+03	2.369138e+03	-0.2631097	3.853248e-04	5.938232e-03
Bfar	4.119572e+03	2.876750e+03	-0.5174906	3.869040e-04	5.955305e-03
Npepps	5.336012e+03	3.903729e+03	-0.4507473	3.875520e-04	5.958023e-03
Cnr2	1.354903e+01	3.451953e+00	-1.8543054	3.919624e-04	6.018504e-03
Cks1b	1.783609e+02	3.192023e+02	0.8444227	3.937621e-04	6.038801e-03
Acvr1b	1.649495e+03	1.099756e+03	-0.5836159	3.947220e-04	6.046184e-03
Gpr35	4.295840e+01	1.237962e+01	-1.7771484	3.967900e-04	6.055839e-03
Ttc7b	5.908580e+02	8.972393e+02	0.6017215	3.963889e-04	6.055839e-03
Eif4e2	2.033913e+03	1.760827e+03	-0.2084348	3.961852e-04	6.055839e-03
Rbbp7	1.120419e+03	1.479630e+03	0.4021185	3.998832e-04	6.088342e-03
Tapbpl	1.324185e+03	1.057726e+03	-0.3241468	3.997392e-04	6.088342e-03
Zmpste24	1.013349e+03	1.213079e+03	0.2611463	4.008849e-04	6.096249e-03
Orai3	3.460642e+02	2.429064e+02	-0.5145622	4.032352e-04	6.124620e-03
Polh	1.099510e+02	1.603824e+02	0.5543106	4.075648e-04	6.175536e-03
Dcp1a	2.035687e+03	1.644370e+03	-0.3066154	4.073287e-04	6.175536e-03
Ctnna1	5.837900e+03	4.980910e+03	-0.2290093	4.101572e-04	6.207374e-03
Tarm1	1.581249e+03	1.093304e+03	-0.5321049	4.133981e-04	6.248937e-03
Zc3h12d	7.390780e+02	4.404386e+02	-0.7444413	4.145772e-04	6.259274e-03
Fbxo18	1.419463e+03	1.111536e+03	-0.3534426	4.157618e-04	6.269669e-03
Gpank1	2.669483e+02	1.894721e+02	-0.493293	4.164631e-04	6.272758e-03
Sh3bgrl2	3.795596e+03	5.072659e+03	0.4186296	4.192505e-04	6.307225e-03
Shcbp1	7.170722e+01	1.434232e+02	1.010163	4.239973e-04	6.371051e-03
P4ha1	4.524915e+03	3.213325e+03	-0.493576	4.253707e-04	6.384097e-03
Cdc20	1.773786e+02	3.158914e+02	0.8383115	4.290777e-04	6.432094e-03
Sqstm1	2.229134e+04	3.795672e+04	0.7678618	4.300866e-04	6.439579e-03
Mphosph9	1.935708e+01	3.994485e+01	1.0319166	4.328756e-04	6.471949e-03
March1	2.039625e+03	1.020604e+03	-0.9979707	4.336890e-04	6.471949e-03
Tpst2	9.460836e+02	7.144672e+02	-0.4041821	4.337850e-04	6.471949e-03
Diaph2	2.726606e+03	1.898018e+03	-0.5224841	4.352321e-04	6.485882e-03
Prdx5	1.258201e+04	9.706373e+03	-0.3743393	4.361561e-04	6.491996e-03
Anp32e	8.528388e+02	1.151268e+03	0.4343758	4.369893e-04	6.496746e-03
Psma7	2.191227e+03	1.705420e+03	-0.3617168	4.381457e-04	6.506284e-03
Tmc3	7.896522e+01	1.320912e+02	0.7445936	4.394494e-04	6.510343e-03
Spindoc	4.576053e+02	3.443700e+02	-0.4110098	4.391112e-04	6.510343e-03
Rfc4	3.522951e+01	6.639087e+01	0.928389	4.405146e-04	6.518481e-03
Napsa	1.156859e+03	7.876917e+02	-0.5554519	4.413361e-04	6.522998e-03
Snx8	1.288522e+03	9.030195e+02	-0.5121064	4.426128e-04	6.534227e-03
Lpxn	3.124919e+03	2.029751e+03	-0.6223651	4.462227e-04	6.579832e-03
Tap2	9.352649e+03	6.939175e+03	-0.4306734	4.491329e-04	6.615027e-03
Osm	1.398716e+02	2.459116e+02	0.8064538	4.498991e-04	6.618597e-03
Cbx3	1.134280e+02	1.765953e+02	0.6404432	4.545619e-04	6.664914e-03
Gmfg	1.600657e+03	1.118367e+03	-0.5166091	4.541090e-04	6.664914e-03
Arfgap3	1.169063e+03	8.746360e+02	-0.4199004	4.546297e-04	6.664914e-03
Fam83d	3.389042e+01	6.874951e+01	1.0345367	4.616440e-04	6.752213e-03
Eif5a2	5.837372e+01	9.831200e+01	0.7626319	4.621875e-04	6.752213e-03
Wwox	3.637255e+02	2.446054e+02	-0.5725665	4.621013e-04	6.752213e-03
Dram1	9.612674e+03	7.174486e+03	-0.4218869	4.634885e-04	6.763400e-03
Mcm8	1.604223e+01	3.630645e+01	1.186281	4.647511e-04	6.766197e-03
Arfip2	7.030417e+02	5.460010e+02	-0.3638263	4.643171e-04	6.766197e-03
Pif1	3.431239e+01	6.683547e+01	0.9779886	4.670356e-04	6.791632e-03
Arf5	3.660708e+03	2.576083e+03	-0.5070088	4.684094e-04	6.803781e-03
Casz1	1.864175e+02	1.227139e+02	-0.6059615	4.726738e-04	6.857840e-03
E2f7	2.161217e+01	6.320153e+01	1.555426	4.744931e-04	6.876341e-03
Rabep2	6.113970e+02	4.589310e+02	-0.4165843	4.765021e-04	6.897545e-03
Acadl	2.921398e+03	2.363591e+03	-0.3053017	4.780236e-04	6.911652e-03
Sepp1	1.860860e+04	1.135656e+04	-0.7123313	4.808657e-04	6.944799e-03
Tiparp	5.515661e+03	3.508364e+03	-0.6524183	4.833863e-04	6.965283e-03
Tmem131	6.560326e+03	4.669888e+03	-0.4902819	4.832177e-04	6.965283e-03
Ctdspl	1.684685e+02	1.045733e+02	-0.6772699	4.945366e-04	7.117834e-03
Snd1	7.265617e+03	5.480597e+03	-0.4070595	4.952435e-04	7.119899e-03
Fgd6	8.844041e+02	6.109926e+02	-0.5324328	5.018668e-04	7.206921e-03
Nlk	1.572269e+02	2.193569e+02	0.4731939	5.038470e-04	7.227145e-03
Trabd	1.128102e+03	8.919199e+02	-0.3405723	5.088736e-04	7.290969e-03
Heatr9	1.253983e+02	6.443654e+01	-0.962294	5.122406e-04	7.317399e-03
Rapgef5	3.934326e+02	5.233607e+02	0.4110519	5.118591e-04	7.317399e-03
Sertad1	1.188055e+03	9.230156e+02	-0.3629416	5.124554e-04	7.317399e-03
RP24-144M14.1	2.440969e+02	1.577147e+02	-0.6262468	5.167068e-04	7.367019e-03
Tlr13	4.675267e+02	6.469835e+02	0.4678886	5.170963e-04	7.367019e-03
Pqlc1	3.076698e+02	2.212972e+02	-0.4732983	5.188450e-04	7.375303e-03
Mvp	1.221350e+04	9.764485e+03	-0.3228959	5.185179e-04	7.375303e-03
Spop	3.132320e+03	2.368928e+03	-0.4028068	5.207170e-04	7.393597e-03
mt-Nd1	1.879725e+04	1.523345e+04	-0.3032276	5.230195e-04	7.417955e-03
Lag3	8.568205e+01	2.856757e+01	-1.5718879	5.253635e-04	7.442846e-03
Pcmtd1	6.302163e+02	4.141188e+02	-0.6057753	5.291663e-04	7.488326e-03
Atp10d	7.235324e+01	1.187100e+02	0.697906	5.374855e-04	7.589056e-03
Tm6sf1	6.557506e+02	8.458079e+02	0.3682453	5.369348e-04	7.589056e-03
Suds3	1.899141e+03	1.484365e+03	-0.3546167	5.448917e-04	7.685041e-03
Grb2	5.868806e+03	4.561579e+03	-0.3633476	5.525842e-04	7.784845e-03
Abhd16a	2.401467e+03	1.769524e+03	-0.4405429	5.544945e-04	7.803059e-03
Clec5a	5.206493e+02	8.382645e+02	0.6887751	5.586426e-04	7.852688e-03
Rnf24	6.493429e+02	9.064967e+02	0.4815553	5.663481e-04	7.952156e-03
Cdk5	3.626326e+02	2.710187e+02	-0.4193045	5.699334e-04	7.993617e-03
Riok2	1.275934e+02	2.012351e+02	0.6581431	5.716939e-04	8.009418e-03
Plekha2	6.624934e+03	5.349741e+03	-0.3083356	5.725761e-04	8.012895e-03
Utrn	1.038497e+03	7.495648e+02	-0.4714731	5.779264e-04	8.078824e-03
Rhobtb2	4.243716e+02	2.679700e+02	-0.6620791	5.829691e-04	8.140310e-03
Zfp36	2.582005e+04	1.851512e+04	-0.4797818	5.839139e-04	8.144504e-03
Dis3	2.702330e+02	3.839135e+02	0.5114865	5.873221e-04	8.173998e-03
Pgap2	3.100669e+03	2.344614e+03	-0.4025066	5.871331e-04	8.173998e-03
RP23-220F20.4	1.996386e+02	3.447046e+02	0.7876248	5.889823e-04	8.179087e-03
Cdk14	2.589973e+03	1.959296e+03	-0.4019381	5.888217e-04	8.179087e-03
Mmp13	1.855135e+04	7.474448e+03	-1.3114555	5.903454e-04	8.189017e-03
Kifc5b	4.444565e+01	8.635725e+01	0.9746496	5.924761e-04	8.209329e-03
Tmem205	1.592187e+02	1.023502e+02	-0.6402571	5.931089e-04	8.209329e-03
RP23-376B19.2	4.149242e+01	7.851310e+01	0.9270714	5.951320e-04	8.228319e-03
Atp8b4	1.117943e+03	1.597196e+03	0.5153884	5.959632e-04	8.230806e-03
Cep250	5.555301e+02	7.299662e+02	0.3932186	5.985982e-04	8.258172e-03
Srp54a	1.457023e+03	9.891639e+02	-0.5577933	6.081495e-04	8.380791e-03
Odf2	4.295164e+02	5.843849e+02	0.4412451	6.107925e-04	8.408045e-03
Cat	3.244835e+03	4.481845e+03	0.4659837	6.161747e-04	8.472905e-03
Zfp777	7.375143e+02	5.021952e+02	-0.5552304	6.191155e-04	8.504090e-03
Fosl2	2.442256e+03	1.503551e+03	-0.6992858	6.224455e-04	8.531284e-03
Scarb2	3.666314e+03	3.047338e+03	-0.2665194	6.222094e-04	8.531284e-03
Hmgb2	7.796897e+02	1.252910e+03	0.6852821	6.235667e-04	8.537392e-03
RP23-139J18.1	5.315688e+01	9.237693e+01	0.8055511	6.242444e-04	8.537420e-03
Tfdp1	7.379699e+02	9.105548e+02	0.3021344	6.262169e-04	8.555138e-03
Psme1	8.430768e+03	6.222130e+03	-0.4381596	6.293576e-04	8.588760e-03
Rac3	3.349711e+02	1.969000e+02	-0.7600002	6.383516e-04	8.702103e-03
Baz2a	3.552542e+03	2.876323e+03	-0.3046839	6.392191e-04	8.704539e-03
Aldh2	1.332233e+04	1.015846e+04	-0.3911988	6.482335e-04	8.817790e-03
Uprt	8.285131e+01	1.354300e+02	0.7095724	6.536596e-04	8.882039e-03
Trpc4ap	5.542419e+03	4.461840e+03	-0.3130295	6.561361e-04	8.906113e-03
Aurka	2.837358e+02	4.719303e+02	0.7380873	6.586826e-04	8.931086e-03
Tfip11	1.918682e+03	1.584686e+03	-0.2765509	6.641805e-04	8.995980e-03
Ncoa5	2.635750e+03	2.062686e+03	-0.3544316	6.698312e-04	9.062802e-03
Scly	1.065799e+03	7.913545e+02	-0.4297069	6.744074e-04	9.114959e-03
RP23-173N16.6	2.938334e+03	2.000898e+03	-0.553556	6.753750e-04	9.118284e-03
Lars	7.762612e+02	9.683814e+02	0.3217225	6.765612e-04	9.124551e-03
AC137969.1	2.784641e+02	1.517531e+02	-0.8707794	6.813217e-04	9.178958e-03
Il15ra	1.463836e+03	9.978721e+02	-0.5525536	6.826168e-04	9.186612e-03
Adipor2	2.123047e+03	1.745379e+03	-0.2822057	6.849602e-04	9.208342e-03
Borcs6	4.015582e+02	3.062127e+02	-0.3883842	6.883367e-04	9.243901e-03
Zfp821	6.345838e+02	4.358133e+02	-0.5401026	6.910829e-04	9.270929e-03
Ero1lb	3.319372e+02	4.464154e+02	0.4272221	6.929657e-04	9.275248e-03
Ap3b1	6.259048e+03	4.869204e+03	-0.361868	6.936068e-04	9.275248e-03
Isy1	5.093137e+02	3.963172e+02	-0.3618668	6.931734e-04	9.275248e-03
Fopnl	3.289243e+02	4.331307e+02	0.4040547	6.967626e-04	9.307599e-03
Phf19	2.320847e+02	4.246130e+02	0.8721701	6.979921e-04	9.314177e-03
Arf3	6.255575e+03	5.208586e+03	-0.2643649	6.988287e-04	9.315504e-03
Lrp10	6.714749e+03	5.184292e+03	-0.3732264	7.086145e-04	9.435997e-03
Nek4	4.078108e+01	7.396343e+01	0.8315209	7.115533e-04	9.455204e-03
Hpcal1	2.409814e+03	1.952318e+03	-0.303961	7.112999e-04	9.455204e-03
Rnf141	6.496218e+02	8.513143e+02	0.3915313	7.123319e-04	9.455607e-03
Pspc1	4.499089e+02	6.328699e+02	0.4941222	7.225105e-04	9.580657e-03
Mcm5	7.624528e+02	1.446674e+03	0.9244332	7.237250e-04	9.586702e-03
Oas1a	9.947012e+03	7.119726e+03	-0.4824474	7.251142e-04	9.595046e-03
Etv6	8.138325e+03	6.546889e+03	-0.3136768	7.275917e-04	9.617757e-03
Ltbr	1.692869e+03	1.296905e+03	-0.3843633	7.409187e-04	9.783689e-03
Foxm1	2.997558e+02	5.568205e+02	0.8947336	7.488360e-04	9.877913e-03
Cdk5rap2	3.791869e+02	4.932657e+02	0.3827523	7.499187e-04	9.881880e-03
Map3k7	8.786471e+02	1.083367e+03	0.3029496	7.514122e-04	9.891246e-03
Rpa2	3.922722e+02	5.230400e+02	0.4145272	7.541472e-04	9.916918e-03
Cdk13	1.620849e+03	1.188556e+03	-0.4467587	7.562689e-04	9.934481e-03
Chek1	1.098348e+01	2.909584e+01	1.4245834	7.589969e-04	9.934950e-03
RP24-147H15.3	1.968481e+02	1.149441e+02	-0.7839872	7.594494e-04	9.934950e-03
Tmem127	3.330959e+03	2.707701e+03	-0.2989063	7.590376e-04	9.934950e-03
Setd3	2.398507e+03	2.107629e+03	-0.1864935	7.581158e-04	9.934950e-03
Nupr1	1.422293e+03	9.419549e+02	-0.5929861	7.631173e-04	9.968801e-03
Oas1c	4.878251e+02	3.275276e+02	-0.5732689	7.636148e-04	9.968801e-03
Rab39	4.354332e+01	2.194103e+01	-0.9910456	7.668899e-04	9.991804e-03
Cbx5	3.779066e+02	5.238382e+02	0.4663654	7.669581e-04	9.991804e-03
Itpk1	1.259378e+03	9.646843e+02	-0.3847661	7.687653e-04	1.000503e-02
Stx3	1.273374e+03	9.135305e+02	-0.4797059	7.698503e-04	1.000885e-02
Spg20	5.873527e+02	4.658690e+02	-0.3301532	7.727744e-04	1.003654e-02
Tbkbp1	5.368868e+02	3.431182e+02	-0.6465889	7.775630e-04	1.008836e-02
Slc12a4	5.701504e+03	4.138415e+03	-0.4623127	7.789598e-04	1.009612e-02
Cd200	9.126670e+02	4.720768e+02	-0.9516939	7.811649e-04	1.010397e-02
Mia2	8.549734e+02	1.084525e+03	0.3425632	7.804815e-04	1.010397e-02
mt-Nd4l	4.947047e+03	3.871836e+03	-0.3536594	7.833534e-04	1.010917e-02
Tmem184b	7.792210e+03	6.321753e+03	-0.3020287	7.828723e-04	1.010917e-02
Tmbim6	1.937029e+04	1.582244e+04	-0.2919036	7.839669e-04	1.010917e-02
Rab12	3.100554e+03	2.625315e+03	-0.239579	7.855260e-04	1.011895e-02
Nup54	4.929298e+02	6.683513e+02	0.4376398	7.912044e-04	1.018172e-02
Kansl1l	2.999861e+02	1.797145e+02	-0.7408592	7.921139e-04	1.018306e-02
Dnajb1	1.055778e+03	6.970772e+02	-0.598525	7.977259e-04	1.022400e-02
Utp4	2.982074e+02	4.039806e+02	0.4394567	7.974622e-04	1.022400e-02
Gabarap	7.722019e+03	6.361329e+03	-0.2795027	7.962832e-04	1.022400e-02
Pdgfrb	1.078226e+03	1.503998e+03	0.4789956	7.989658e-04	1.022951e-02
Asb8	7.199985e+02	5.693797e+02	-0.3347329	8.014992e-04	1.025156e-02
Fbxo4	2.493404e+02	1.707832e+02	-0.5446186	8.056191e-04	1.029164e-02
Stard3	4.904172e+03	3.740399e+03	-0.3908421	8.062612e-04	1.029164e-02
Insig1	2.283382e+03	1.601326e+03	-0.5115969	8.112578e-04	1.034497e-02
Mocos	8.520720e+02	6.667306e+02	-0.3570563	8.138519e-04	1.036759e-02
mt-Co1	5.947707e+04	5.045019e+04	-0.2374833	8.200123e-04	1.043554e-02
Plod1	6.021896e+03	4.271366e+03	-0.4954091	8.326377e-04	1.058556e-02
Fmnl1	8.918892e+02	1.423946e+03	0.6750134	8.357109e-04	1.061395e-02
Tax1bp1	9.984483e+03	6.019818e+03	-0.7297392	8.395684e-04	1.065223e-02
Slc2a1	6.224306e+03	4.425944e+03	-0.491873	8.404654e-04	1.065292e-02
Atp8b2	1.611889e+03	1.191385e+03	-0.4363422	8.414871e-04	1.065518e-02
Kifap3	2.716284e+02	3.504278e+02	0.3768956	8.538148e-04	1.080046e-02
Msmo1	1.264251e+03	9.084094e+02	-0.4755919	8.549006e-04	1.080338e-02
Dusp10	6.261253e+01	3.362116e+01	-0.9111625	8.575969e-04	1.081582e-02
Phyh	1.067102e+03	7.307430e+02	-0.5437312	8.567892e-04	1.081582e-02
Me2	2.868693e+02	3.928341e+02	0.4543552	8.634995e-04	1.086211e-02
Dusp7	6.186490e+02	4.589846e+02	-0.4310509	8.638459e-04	1.086211e-02
Bag1	3.236072e+03	2.603639e+03	-0.3130734	8.631138e-04	1.086211e-02
Meis3	2.861992e+02	1.779887e+02	-0.689997	8.675294e-04	1.088676e-02
Slc25a19	8.936826e+02	6.700924e+02	-0.4142822	8.668260e-04	1.088676e-02
Mical3	2.944114e+01	5.581653e+01	0.9125637	8.733397e-04	1.094880e-02
Ep300	5.439484e+03	4.057184e+03	-0.4229628	8.786337e-04	1.100426e-02
Atp11a	7.221563e+03	5.072583e+03	-0.5093954	8.804101e-04	1.101548e-02
Glud1	3.074956e+03	3.567167e+03	0.2152752	8.812736e-04	1.101548e-02
Anks1	2.053070e+03	1.515909e+03	-0.4377572	8.853997e-04	1.105612e-02
Shmt2	6.190788e+02	1.191683e+03	0.9448305	8.898610e-04	1.110086e-02
Napg	6.343746e+02	7.925530e+02	0.3211751	8.912370e-04	1.110706e-02
Arfgap1	1.252064e+03	1.019445e+03	-0.2975186	8.973862e-04	1.117268e-02
Gpcpd1	1.187681e+02	1.718080e+02	0.5342076	9.015490e-04	1.121346e-02
Cenpq	4.658979e+01	8.539878e+01	0.8865209	9.063578e-04	1.126219e-02
Arap3	4.752214e+02	7.675061e+02	0.6915834	9.086363e-04	1.127420e-02
Noa1	2.115130e+02	2.885211e+02	0.4453286	9.091093e-04	1.127420e-02
Wdr76	3.194494e+01	5.601716e+01	0.7954556	9.163424e-04	1.135276e-02
Rufy1	7.857420e+02	6.408783e+02	-0.2946833	9.208192e-04	1.139705e-02
Btbd1	6.496104e+02	8.481124e+02	0.3863264	9.237652e-04	1.142233e-02
Rnf114	9.707167e+03	7.467614e+03	-0.37841	9.310276e-04	1.150088e-02
Aldh1l2	7.573143e+00	2.760782e+01	1.8980771	9.366334e-04	1.155196e-02
Rad54b	3.091976e+01	6.059061e+01	0.9805218	9.369909e-04	1.155196e-02
Cenpe	1.214500e+03	2.050663e+03	0.7564772	9.464442e-04	1.165713e-02
Gprc5c	2.200341e+02	1.311061e+02	-0.748011	9.510145e-04	1.166780e-02
Phf13	8.715357e+02	5.725160e+02	-0.6052844	9.511030e-04	1.166780e-02
Tmem245	2.459438e+02	3.622012e+02	0.5542814	9.519272e-04	1.166780e-02
Elf2	1.126630e+03	7.809719e+02	-0.5273848	9.512380e-04	1.166780e-02
Heatr1	8.975033e+02	1.137037e+03	0.341911	9.485591e-04	1.166780e-02
Rcl1	1.764667e+03	1.156922e+03	-0.6080589	9.537823e-04	1.167921e-02
Ppp1r9b	5.083998e+03	3.746446e+03	-0.4403259	9.569560e-04	1.170672e-02
Med17	1.146374e+03	9.265610e+02	-0.3041392	9.578817e-04	1.170672e-02
Lair1	5.415653e+02	7.198596e+02	0.4113143	9.708738e-04	1.185404e-02
Mllt11	7.522756e+01	1.150177e+02	0.6023778	9.718249e-04	1.185420e-02
Cse1l	7.738390e+02	1.002860e+03	0.37468	9.728888e-04	1.185573e-02
Rundc1	5.475820e+02	4.268294e+02	-0.3568937	9.742447e-04	1.186082e-02
Mmgt1	9.979605e+01	1.676976e+02	0.7461188	9.766419e-04	1.186714e-02
Hlx	2.795504e+03	1.883212e+03	-0.5688887	9.758612e-04	1.186714e-02
Bco2	1.404583e+02	2.278905e+02	0.6985071	9.792348e-04	1.188721e-02
Srpr	5.686016e+03	4.792443e+03	-0.2464886	9.899687e-04	1.200598e-02
Pstpip2	1.622112e+03	2.064212e+03	0.3474095	9.921227e-04	1.202057e-02
Slc35a3	8.338280e+02	1.104765e+03	0.4059002	9.965919e-04	1.206315e-02
Galnt4	2.148382e+02	2.814341e+02	0.3964298	9.993662e-04	1.208516e-02
Casp12	8.911450e+01	3.944995e+01	-1.1563458	1.004654e-03	1.210277e-02
Klrk1	1.039512e+02	4.670242e+01	-1.1523795	1.002812e-03	1.210277e-02
RP23-169H13.6	2.101066e+01	4.493685e+01	1.0957977	1.002843e-03	1.210277e-02
Ddx24	9.042567e+03	7.419403e+03	-0.2854426	1.004651e-03	1.210277e-02
Fra10ac1	3.515632e+01	6.148212e+01	0.8285757	1.009465e-03	1.214915e-02
Fam69a	1.137874e+02	1.740352e+02	0.6109484	1.018286e-03	1.224366e-02
Atf7ip	5.631578e+02	7.777369e+02	0.4658926	1.026525e-03	1.233098e-02
Rela	6.480014e+03	5.139639e+03	-0.3345175	1.031400e-03	1.237778e-02
Pfkfb3	2.956143e+04	1.666506e+04	-0.8268331	1.035483e-03	1.241499e-02
Asb1	2.537599e+02	3.545058e+02	0.4779101	1.036605e-03	1.241666e-02
RP24-512K3.7	8.407458e+01	1.403380e+02	0.73255	1.041608e-03	1.246478e-02
Cd40	2.244544e+04	1.646223e+04	-0.447334	1.042813e-03	1.246738e-02
Asb13	1.087407e+03	7.768908e+02	-0.4842211	1.046949e-03	1.250500e-02
Sik2	3.194579e+02	2.334519e+02	-0.4606486	1.051880e-03	1.255204e-02
Zfyve9	3.360395e+01	1.456701e+01	-1.2174984	1.056492e-03	1.259518e-02
Aldh1l1	9.021027e+02	5.265911e+02	-0.7759795	1.058449e-03	1.260661e-02
Glipr2	2.253847e+03	1.270427e+03	-0.8269185	1.059515e-03	1.260744e-02
Arg2	1.557794e+02	7.291516e+01	-1.0926927	1.069603e-03	1.267971e-02
Bloc1s6	1.109908e+03	8.552412e+02	-0.3746361	1.067512e-03	1.267971e-02
Mrps17	2.933655e+02	3.770079e+02	0.3666608	1.069383e-03	1.267971e-02
Arf1	9.973979e+03	8.359831e+03	-0.2547247	1.068139e-03	1.267971e-02
Cfh	3.396584e+02	2.141388e+02	-0.6581068	1.083150e-03	1.282823e-02
Klhdc10	1.607044e+03	1.303220e+03	-0.3009223	1.084162e-03	1.282823e-02
Fuz	1.195351e+02	8.124309e+01	-0.5617238	1.088859e-03	1.287176e-02
Dnaaf3	3.306415e+02	2.264445e+02	-0.5485434	1.090367e-03	1.287317e-02
Idh3a	5.469905e+02	6.981703e+02	0.3525702	1.091016e-03	1.287317e-02
Siva1	1.442183e+01	3.168180e+01	1.1179357	1.093554e-03	1.289109e-02
Tpm1	4.472197e+02	6.697620e+02	0.5842139	1.095035e-03	1.289651e-02
Ldlr	8.576139e+03	6.236817e+03	-0.4596275	1.102566e-03	1.297311e-02
Kmo	2.458566e+02	1.286620e+02	-0.9254187	1.108997e-03	1.303665e-02
RP23-6O16.1	4.175642e+02	2.798561e+02	-0.5731852	1.113268e-03	1.307469e-02
Mtmr3	2.542915e+03	1.923124e+03	-0.4021921	1.117678e-03	1.311429e-02
Nusap1	4.328775e+02	7.485119e+02	0.7926466	1.121017e-03	1.314127e-02
Fam104a	9.256593e+02	7.571884e+02	-0.2899312	1.123100e-03	1.315349e-02
Pwwp2b	2.022479e+02	1.272302e+02	-0.673201	1.125417e-03	1.316842e-02
Fcgr2b	1.803314e+04	1.350346e+04	-0.417272	1.130582e-03	1.321662e-02
Lrch4-sap25	1.766541e+03	2.466567e+03	0.4807729	1.147325e-03	1.339996e-02
RP23-219K12.1	5.272320e+00	1.792863e+01	1.7651299	1.152052e-03	1.344274e-02
Fam46c	3.654618e+02	1.882338e+02	-0.960581	1.157842e-03	1.349783e-02
Fnip2	3.341781e+03	1.931159e+03	-0.7912411	1.165731e-03	1.352740e-02
Rpa1	5.544544e+02	9.058014e+02	0.7083173	1.165476e-03	1.352740e-02
Gtf2ird2	7.158708e+01	4.362159e+01	-0.7067839	1.162926e-03	1.352740e-02
Sp140	1.450013e+04	1.031946e+04	-0.4906152	1.165098e-03	1.352740e-02
Bud13	5.384198e+02	4.249583e+02	-0.3414479	1.165541e-03	1.352740e-02
Bzw2	5.770760e+02	3.617740e+02	-0.6698814	1.167728e-03	1.353815e-02
Pcdh7	1.160580e+03	1.800256e+03	0.633747	1.175447e-03	1.361515e-02
RP23-52N2.1	4.160486e+03	2.632482e+03	-0.6601576	1.179712e-03	1.363954e-02
Klf2	2.410622e+02	1.743397e+02	-0.4675444	1.178842e-03	1.363954e-02
Rybp	6.784241e+02	4.327592e+02	-0.6456483	1.185126e-03	1.365502e-02
Thbs1	2.378025e+03	1.608717e+03	-0.5638092	1.182264e-03	1.365502e-02
Nxt2	1.349298e+02	1.984677e+02	0.5560399	1.184097e-03	1.365502e-02
Calr	1.893195e+04	1.448851e+04	-0.3858984	1.185373e-03	1.365502e-02
Acss1	1.091174e+02	7.349447e+01	-0.5772342	1.187208e-03	1.366371e-02
Tpt1	1.614915e+04	1.319865e+04	-0.2910087	1.191606e-03	1.370184e-02
Lancl3	6.161988e+00	2.346937e+01	1.8966482	1.197480e-03	1.374339e-02
Trub1	4.288896e+01	6.957218e+01	0.6963146	1.199570e-03	1.374339e-02
Tor3a	1.837239e+04	1.467410e+04	-0.3242426	1.197670e-03	1.374339e-02
Ube2q1	3.060012e+03	2.582567e+03	-0.2441462	1.198743e-03	1.374339e-02
Snx17	2.040985e+03	1.452755e+03	-0.4909018	1.201721e-03	1.375557e-02
Gbp4	2.539153e+03	1.668104e+03	-0.6059381	1.204244e-03	1.377198e-02
Nup155	3.497620e+02	4.543746e+02	0.3773554	1.206799e-03	1.378872e-02
Lrch4	1.672690e+03	2.338141e+03	0.4824003	1.212841e-03	1.383639e-02
Znhit1	9.399970e+02	7.388366e+02	-0.3456167	1.213161e-03	1.383639e-02
Wnk1	1.264197e+04	9.805265e+03	-0.3666115	1.216781e-03	1.386516e-02
Ap1s2	5.076041e+02	6.579022e+02	0.3773437	1.220035e-03	1.388971e-02
Dmtn	4.160618e+01	1.766911e+01	-1.2400529	1.222607e-03	1.389397e-02
Plekha3	4.840937e+02	6.077204e+02	0.3296072	1.222279e-03	1.389397e-02
AC123856.2	1.434593e+03	7.673021e+02	-0.9018171	1.230326e-03	1.393156e-02
Gpr31b	9.401658e+01	5.435900e+01	-0.8020773	1.229414e-03	1.393156e-02
Batf2	4.991971e+03	3.516900e+03	-0.5054321	1.229568e-03	1.393156e-02
Csk	3.123665e+03	2.440367e+03	-0.3567909	1.228579e-03	1.393156e-02
Mmd	8.262888e+02	1.295948e+03	0.6496176	1.236160e-03	1.397259e-02
Dhx58	1.082832e+04	7.551026e+03	-0.5200559	1.236106e-03	1.397259e-02
Tbce	3.342246e+02	4.264979e+02	0.3518302	1.240739e-03	1.401181e-02
Stk19	4.709921e+02	3.535220e+02	-0.4091611	1.241919e-03	1.401262e-02
Zfp1	8.766389e+01	5.292999e+01	-0.7156715	1.249865e-03	1.408969e-02
Itga9	5.442873e+02	3.229024e+02	-0.7518041	1.252039e-03	1.410162e-02
Hspb6	2.014170e+02	1.450006e+02	-0.4656809	1.254640e-03	1.411833e-02
Cds1	1.295985e+03	9.604792e+02	-0.4326448	1.257762e-03	1.414087e-02
Sirpb1c	1.576637e+02	8.533523e+01	-0.873333	1.262742e-03	1.418424e-02
Slc25a16	1.085081e+02	1.575038e+02	0.5334599	1.265027e-03	1.418469e-02
Ndufs3	7.123095e+02	5.728786e+02	-0.3143145	1.264378e-03	1.418469e-02
Paics	1.181825e+03	1.457160e+03	0.3038543	1.266790e-03	1.419187e-02
Cept1	3.144925e+03	2.213098e+03	-0.5065549	1.286149e-03	1.438385e-02
Prex1	1.885936e+04	1.461775e+04	-0.3676469	1.286203e-03	1.438385e-02
Dcaf5	5.851445e+02	4.380783e+02	-0.4162702	1.288137e-03	1.439273e-02
Gm21887	3.018930e+01	9.408236e+01	1.6325016	1.290591e-03	1.440742e-02
RP23-356J2.10	7.087668e+01	4.369738e+01	-0.7019345	1.294985e-03	1.444371e-02
Zfp811	7.864277e+01	1.232186e+02	0.63691	1.299485e-03	1.448113e-02
Abca9	5.690919e+02	3.061604e+02	-0.8913667	1.306023e-03	1.454116e-02
Sephs1	8.424467e+02	6.885357e+02	-0.2898058	1.325746e-03	1.474776e-02
Mtap	2.992508e+02	3.796799e+02	0.3445734	1.329104e-03	1.477210e-02
Hvcn1	1.309697e+03	1.780949e+03	0.4416666	1.332892e-03	1.480119e-02
Il1rn	3.584253e+04	2.047495e+04	-0.8077835	1.339022e-03	1.485621e-02
Ubl7	1.387714e+03	1.020955e+03	-0.4427052	1.345177e-03	1.491140e-02
Il6st	1.329307e+03	9.472471e+02	-0.4879725	1.351769e-03	1.497134e-02
Treml4	8.333587e+00	2.537595e+01	1.5790034	1.361758e-03	1.506877e-02
Pde7b	7.761639e+02	4.457795e+02	-0.7986501	1.364580e-03	1.508678e-02
Erf	6.191102e+02	3.796612e+02	-0.7038088	1.367560e-03	1.510652e-02
Bard1	8.798185e+01	1.490390e+02	0.7614519	1.371679e-03	1.513878e-02
Rpp30	1.008135e+02	1.495271e+02	0.5704001	1.374785e-03	1.515982e-02
Sh3bp5	2.083050e+03	2.686705e+03	0.3660056	1.380598e-03	1.521065e-02
Mbd2	3.561258e+03	2.747273e+03	-0.3740953	1.388942e-03	1.528925e-02
Nek6	2.201582e+03	1.388099e+03	-0.6640763	1.392105e-03	1.531064e-02
Ttc7	1.653505e+03	1.111725e+03	-0.5734342	1.393308e-03	1.531064e-02
Dusp4	2.054878e+02	3.798415e+02	0.8803053	1.394799e-03	1.531371e-02
Gas7	4.181674e+04	3.442147e+04	-0.2807383	1.398526e-03	1.534129e-02
Saysd1	1.558058e+02	1.110239e+02	-0.493615	1.406404e-03	1.541434e-02
Il13ra1	1.350317e+03	8.407084e+02	-0.6826693	1.413443e-03	1.547806e-02
Camk2b	1.651248e+02	7.512498e+01	-1.1329137	1.417354e-03	1.550744e-02
Wwc2	1.710484e+02	2.814690e+02	0.7170319	1.420699e-03	1.551717e-02
Cks2	8.887723e+01	1.425940e+02	0.6825494	1.420153e-03	1.551717e-02
Sertad3	1.070699e+03	7.039227e+02	-0.604712	1.422994e-03	1.552882e-02
Pik3ap1	2.765304e+04	2.135506e+04	-0.3728637	1.428616e-03	1.557673e-02
Eme1	1.187936e+02	1.982543e+02	0.7418474	1.435933e-03	1.562953e-02
Pigb	1.053646e+02	1.535671e+02	0.5454993	1.435840e-03	1.562953e-02
Axin1	1.643315e+03	1.302368e+03	-0.3354153	1.442445e-03	1.568690e-02
Nol8	8.174489e+01	1.322837e+02	0.6958372	1.449214e-03	1.573343e-02
Rcc1	2.145383e+02	2.934327e+02	0.4514721	1.448403e-03	1.573343e-02
Prcc	8.041600e+02	6.367279e+02	-0.3367472	1.451764e-03	1.574759e-02
Adora2b	9.984079e+02	5.368328e+02	-0.8930592	1.453870e-03	1.575691e-02
Rpl10	8.442207e+03	7.419684e+03	-0.1862471	1.462186e-03	1.583346e-02
Lipe	1.785091e+03	1.320336e+03	-0.4351561	1.464719e-03	1.584731e-02
Bbs7	3.844943e+01	6.300775e+01	0.7199259	1.469178e-03	1.588101e-02
Zeb2os	3.993597e+02	2.582043e+02	-0.6282396	1.471525e-03	1.588101e-02
Safb	1.817454e+03	1.384412e+03	-0.3918316	1.471604e-03	1.588101e-02
Tox4	7.668690e+03	6.300880e+03	-0.2830495	1.476622e-03	1.592156e-02
Rnf215	1.640012e+02	1.195323e+02	-0.465208	1.482536e-03	1.597171e-02
Dock8	8.059729e+03	6.704353e+03	-0.2657549	1.483874e-03	1.597251e-02
Msra	5.812468e+02	4.459549e+02	-0.3817412	1.486070e-03	1.597897e-02
Sharpin	7.895870e+02	6.385823e+02	-0.3045332	1.487004e-03	1.597897e-02
Tpcn2	4.222519e+02	2.695289e+02	-0.6492465	1.488764e-03	1.598430e-02
Phlda3	5.316887e+01	1.205115e+02	1.1778444	1.495093e-03	1.602647e-02
Nnt	8.696819e+02	6.353048e+02	-0.4523765	1.495229e-03	1.602647e-02
Smox	9.857489e+02	7.866179e+02	-0.3254396	1.499468e-03	1.605828e-02
Abtb2	1.970929e+03	1.284253e+03	-0.6178507	1.505248e-03	1.609291e-02
Rnf103	2.471459e+02	3.426368e+02	0.471683	1.504944e-03	1.609291e-02
Fgr	7.968754e+02	4.801394e+02	-0.7284999	1.506888e-03	1.609683e-02
Fau	4.155016e+03	3.414511e+03	-0.2830834	1.509892e-03	1.611529e-02
Ccnf	1.214569e+02	2.133997e+02	0.8177533	1.513705e-03	1.614236e-02
Rpa3	1.998689e+01	4.125565e+01	1.0551586	1.519409e-03	1.618952e-02
Carm1	1.305660e+03	1.016128e+03	-0.3623706	1.533048e-03	1.629301e-02
Pi4k2a	8.961424e+03	7.025473e+03	-0.3511544	1.534279e-03	1.629301e-02
Psme2	8.676297e+03	7.107734e+03	-0.2875434	1.531904e-03	1.629301e-02
Mtfr1l	5.078453e+02	6.194182e+02	0.2843866	1.534077e-03	1.629301e-02
Asb6	1.051228e+03	8.256798e+02	-0.3496067	1.540723e-03	1.634770e-02
Slc16a1	8.002940e+02	3.752748e+02	-1.0898487	1.542159e-03	1.634922e-02
Wdr82	1.735201e+03	1.400963e+03	-0.3096524	1.546392e-03	1.638035e-02
Csad	1.200686e+02	7.665580e+01	-0.6407788	1.566256e-03	1.657202e-02
Adprh	1.917144e+03	1.566172e+03	-0.2923215	1.567109e-03	1.657202e-02
Hax1	2.219950e+03	1.738266e+03	-0.3524539	1.577644e-03	1.666947e-02
RP23-444H18.3	8.630868e+02	6.297971e+02	-0.4538862	1.580324e-03	1.668384e-02
Pus7	1.672516e+02	2.584679e+02	0.6345907	1.585388e-03	1.672332e-02
Snw1	5.378697e+03	4.228544e+03	-0.3464628	1.588133e-03	1.673831e-02
Chtf18	5.158914e+01	1.194140e+02	1.220943	1.597910e-03	1.680200e-02
Gpr146	1.610465e+02	9.900553e+01	-0.6949171	1.598164e-03	1.680200e-02
Man2b1	1.365060e+04	1.082432e+04	-0.3346498	1.597646e-03	1.680200e-02
Clcn5	2.726867e+03	1.985662e+03	-0.4570662	1.599746e-03	1.680465e-02
Flt1	7.471937e+02	4.092984e+02	-0.8654516	1.609288e-03	1.687682e-02
Skiv2l	1.918435e+03	1.374760e+03	-0.4807009	1.609019e-03	1.687682e-02
Arhgap22	4.829489e+02	8.105583e+02	0.7445963	1.613129e-03	1.689340e-02
Itpr1	3.076424e+03	2.093022e+03	-0.5555813	1.613542e-03	1.689340e-02
Pcsk7	2.161424e+03	1.665270e+03	-0.3766714	1.620658e-03	1.693983e-02
Ppp1r21	5.298998e+02	6.404089e+02	0.274522	1.620259e-03	1.693983e-02
Pagr1b	1.581461e+03	1.269803e+03	-0.3178853	1.628230e-03	1.700491e-02
Msrb2	1.776489e+02	1.031421e+02	-0.7784651	1.637797e-03	1.709070e-02
Atg16l2	1.192872e+02	1.671786e+02	0.4839921	1.643861e-03	1.713983e-02
Atp11b	1.262764e+03	9.447608e+02	-0.418626	1.673980e-03	1.742493e-02
Lrrc40	1.814012e+02	2.379876e+02	0.4020107	1.675341e-03	1.742493e-02
Kdm3b	3.308290e+03	2.801868e+03	-0.2399245	1.674967e-03	1.742493e-02
Fstl1	1.900372e+02	1.165492e+02	-0.7030476	1.682888e-03	1.748903e-02
Pfkl	4.212255e+03	2.952499e+03	-0.5125536	1.684665e-03	1.749311e-02
Fyn	1.808323e+03	1.377649e+03	-0.3918878	1.694875e-03	1.758468e-02
RP23-326P16.3	2.729671e+01	1.268384e+01	-1.1141055	1.698301e-03	1.760577e-02
Rab28	4.908323e+02	3.753867e+02	-0.3815162	1.700414e-03	1.761323e-02
Fbl	8.684498e+02	1.096459e+03	0.3365725	1.702642e-03	1.762185e-02
Me1	1.142325e+02	2.321962e+02	1.0229605	1.710663e-03	1.769039e-02
Ccdc18	1.055579e+01	2.640651e+01	1.33329	1.720972e-03	1.776791e-02
Rgs18	8.646321e+01	1.358574e+02	0.6554119	1.720133e-03	1.776791e-02
Dgke	1.795435e+02	2.553860e+02	0.5034991	1.731710e-03	1.783506e-02
Nlrc5	1.545630e+04	1.142540e+04	-0.4359789	1.730889e-03	1.783506e-02
Nhlrc2	1.107402e+03	8.743176e+02	-0.3413164	1.731401e-03	1.783506e-02
Prps2	2.439028e+02	4.812988e+02	0.9802518	1.740367e-03	1.790962e-02
Rrp12	2.401532e+02	3.502814e+02	0.5467899	1.749792e-03	1.799196e-02
Paip2b	6.681620e+01	1.006187e+02	0.5797037	1.758865e-03	1.807055e-02
Rims3	1.396041e+01	3.134212e+01	1.1473582	1.765728e-03	1.812632e-02
Fbrsl1	1.506272e+03	1.131025e+03	-0.4123962	1.767938e-03	1.813428e-02
Asns	3.942265e+02	9.726838e+02	1.3031141	1.776181e-03	1.820406e-02
Fsbp	8.102596e+00	2.178011e+01	1.4520803	1.786339e-03	1.829333e-02
Acox1	9.690481e+02	1.148652e+03	0.2471263	1.789261e-03	1.830842e-02
Nop58	4.745713e+02	6.663189e+02	0.4912482	1.790901e-03	1.831037e-02
Mcm7	2.550004e+02	5.138419e+02	1.0130226	1.792605e-03	1.831297e-02
Parn	1.870721e+02	2.552231e+02	0.4517948	1.798103e-03	1.835431e-02
RP23-9F3.1	1.070253e+02	1.556128e+02	0.5387811	1.805496e-03	1.841490e-02
Neurl3	1.587273e+03	1.145016e+03	-0.4717872	1.807776e-03	1.842328e-02
Adck4	2.930873e+02	2.086158e+02	-0.4897738	1.814009e-03	1.847191e-02
L2hgdh	9.025156e+00	2.232601e+01	1.317239	1.820546e-03	1.851116e-02
RP23-79J15.4	4.066816e+01	7.126064e+01	0.8008374	1.820794e-03	1.851116e-02
Cyp4f16	2.912725e+02	2.090505e+02	-0.4771022	1.823317e-03	1.852191e-02
Taf2	6.474785e+02	7.782024e+02	0.2664595	1.833549e-03	1.861089e-02
Phc2	6.369061e+03	4.998808e+03	-0.3496404	1.848286e-03	1.874541e-02
Trim16	2.099519e+01	4.129194e+01	0.9300332	1.855359e-03	1.877195e-02
Mthfd1	2.535328e+02	4.065273e+02	0.6817684	1.854515e-03	1.877195e-02
Ttc13	5.608052e+02	6.822324e+02	0.2816691	1.854415e-03	1.877195e-02
Stx5a	9.808147e+02	7.730157e+02	-0.3436585	1.860728e-03	1.881121e-02
Traip	6.484738e+01	1.061878e+02	0.7300928	1.865738e-03	1.884679e-02
Tmem237	1.480437e+02	2.027393e+02	0.4568249	1.871448e-03	1.888937e-02
Kif16b	3.564017e+02	4.581676e+02	0.3645999	1.883444e-03	1.899527e-02
Btbd9	1.168485e+03	9.566278e+02	-0.2884407	1.890592e-03	1.905216e-02
Zfp512	1.864985e+02	2.467975e+02	0.4042271	1.893741e-03	1.906869e-02
Lrfn1	9.849781e+01	5.817170e+01	-0.7545828	1.896734e-03	1.908362e-02
Ccnb2	6.408774e+02	1.197937e+03	0.9034029	1.914614e-03	1.924066e-02
Acadm	3.186484e+02	4.003958e+02	0.3345166	1.915387e-03	1.924066e-02
Aspm	1.129343e+02	2.168069e+02	0.9427937	1.924572e-03	1.928693e-02
Cmtm6	7.871670e+03	6.303006e+03	-0.3206443	1.924143e-03	1.928693e-02
Rftn1	3.372158e+03	2.798800e+03	-0.2691206	1.921979e-03	1.928693e-02
F13a1	2.215441e+02	1.465786e+02	-0.5922267	1.926461e-03	1.929056e-02
Entpd4	1.471100e+02	2.191978e+02	0.5822998	1.952275e-03	1.951812e-02
Itm2b	2.100371e+04	1.670312e+04	-0.330386	1.951235e-03	1.951812e-02
Tfpi	1.117998e+02	1.718259e+02	0.6234868	1.965948e-03	1.963831e-02
Rhog	9.094566e+03	7.768110e+03	-0.2275709	1.967406e-03	1.963831e-02
Ppih	2.159495e+02	2.834290e+02	0.3948034	1.972992e-03	1.967853e-02
Timp1	5.012610e+02	2.202525e+02	-1.1824286	1.978476e-03	1.970212e-02
Rrbp1	1.891121e+04	1.484059e+04	-0.3496542	1.977254e-03	1.970212e-02
Gm27694	2.563902e+02	1.372694e+02	-0.899819	1.985952e-03	1.976076e-02
Ttf2	2.823345e+02	3.835985e+02	0.4399019	1.989055e-03	1.976076e-02
Pqlc3	5.215117e+02	6.544190e+02	0.3296393	1.988411e-03	1.976076e-02
Parp12	2.137152e+04	1.625318e+04	-0.3949509	2.003698e-03	1.989060e-02
Ube2e1	1.536087e+03	1.183665e+03	-0.3749821	2.011133e-03	1.994874e-02
Tnks1bp1	9.701562e+02	7.271078e+02	-0.4177763	2.017137e-03	1.999260e-02
Tex10	3.546145e+02	4.845494e+02	0.4500091	2.024327e-03	2.004813e-02
Rars	4.880544e+03	3.947768e+03	-0.3054657	2.032680e-03	2.011510e-02
Slc2a6	2.607734e+04	1.897199e+04	-0.45896	2.034713e-03	2.011946e-02
Supt20	4.477554e+02	5.542236e+02	0.3071971	2.044199e-03	2.019745e-02
RP24-386J17.2	8.776736e-01	1.019150e+01	3.6378076	2.048400e-03	2.020736e-02
Rnpep	5.245483e+03	4.199629e+03	-0.3205521	2.047598e-03	2.020736e-02
Spg7	9.706319e+02	1.201813e+03	0.3087208	2.052533e-03	2.023234e-02
Mplkip	9.099532e+01	1.435632e+02	0.6515122	2.059038e-03	2.027174e-02
Prim2	1.310704e+02	1.980253e+02	0.6013798	2.059739e-03	2.027174e-02
Zfp948	4.021592e+01	7.697400e+01	0.9437978	2.076230e-03	2.041814e-02
Pvrl2	2.596589e+03	2.018386e+03	-0.3636978	2.082741e-03	2.046625e-02
Pdcd11	1.001049e+03	1.182603e+03	0.2400567	2.090216e-03	2.052374e-02
Hmgcl	5.549229e+02	4.165862e+02	-0.414026	2.106974e-03	2.067223e-02
Ankzf1	2.561914e+02	1.942283e+02	-0.3923989	2.111516e-03	2.070072e-02
Ccl22	2.038618e+03	4.399254e+03	1.1095636	2.119505e-03	2.073080e-02
Gdf15	1.464077e+02	2.918643e+02	0.9872149	2.118738e-03	2.073080e-02
Mapk9	9.858965e+02	8.232256e+02	-0.2597716	2.119269e-03	2.073080e-02
Psmb9	3.084413e+03	2.331556e+03	-0.4038606	2.128964e-03	2.080721e-02
Stat5a	6.475414e+03	4.899797e+03	-0.4022428	2.138492e-03	2.088418e-02
Irf2bpl	1.136093e+03	7.249882e+02	-0.6475153	2.144612e-03	2.091162e-02
Nod1	6.657016e+03	4.813282e+03	-0.4677826	2.144176e-03	2.091162e-02
Adra1a	2.786131e+01	1.165671e+01	-1.2827619	2.146488e-03	2.091378e-02
Hmox2	3.839302e+03	3.007956e+03	-0.3517094	2.172610e-03	2.115198e-02
Nde1	1.546444e+03	1.879675e+03	0.2818287	2.180424e-03	2.121172e-02
Hbp1	1.792827e+03	1.172626e+03	-0.6113217	2.192612e-03	2.130362e-02
Hagh	1.546005e+02	2.216582e+02	0.5213308	2.193243e-03	2.130362e-02
Qsox2	2.164660e+02	2.953286e+02	0.4444992	2.196338e-03	2.131730e-02
Pml	1.240117e+04	9.094495e+03	-0.4474303	2.199741e-03	2.133395e-02
Ran	2.807225e+03	3.408136e+03	0.2797042	2.205537e-03	2.137375e-02
Fbxo5	3.113876e+01	5.576261e+01	0.861862	2.207945e-03	2.138069e-02
Gmppb	1.063372e+03	8.016089e+02	-0.4077087	2.209871e-03	2.138296e-02
Atrip	1.301587e+04	1.034833e+04	-0.330902	2.214654e-03	2.141284e-02
Recql	1.109745e+02	1.559317e+02	0.4907857	2.226273e-03	2.150872e-02
Tmem86b	2.540663e+02	1.799501e+02	-0.5058743	2.234975e-03	2.157630e-02
Gbp2	4.116216e+04	2.609626e+04	-0.6574572	2.240087e-03	2.160915e-02
Lin7c	6.543380e+02	9.505230e+02	0.5383717	2.254435e-03	2.171478e-02
Pold3	8.709173e+02	7.120285e+02	-0.2872555	2.254474e-03	2.171478e-02
Oas1g	5.780584e+03	4.249743e+03	-0.4439102	2.258110e-03	2.173324e-02
Ercc6l	1.707632e+02	2.633742e+02	0.6309175	2.263813e-03	2.173435e-02
Cep89	9.511615e+01	1.408729e+02	0.5783912	2.266826e-03	2.173435e-02
Chd1l	8.584970e+01	1.254916e+02	0.5452788	2.265267e-03	2.173435e-02
Trex1	1.272392e+04	1.004890e+04	-0.3405344	2.260763e-03	2.173435e-02
Hspa9	3.230236e+03	3.854040e+03	0.255295	2.266693e-03	2.173435e-02
Manf	1.805071e+03	1.415846e+03	-0.3497419	2.270451e-03	2.175260e-02
Slc43a3	2.479666e+02	4.453632e+02	0.8454697	2.278264e-03	2.181093e-02
Trafd1	1.911865e+04	1.517484e+04	-0.3332745	2.284157e-03	2.183492e-02
Arhgap17	6.704779e+03	6.015322e+03	-0.1567381	2.284226e-03	2.183492e-02
Tubb4b-ps1	2.003178e+01	3.972045e+01	0.9820187	2.288389e-03	2.185818e-02
Mri1	4.141324e+01	6.580087e+01	0.685322	2.292272e-03	2.187873e-02
Xxylt1	7.339650e+01	1.118845e+02	0.6164599	2.305999e-03	2.199314e-02
Rps6ka4	3.117549e+03	2.298598e+03	-0.4399544	2.307766e-03	2.199339e-02
Il10	1.677428e+03	9.951982e+02	-0.7524384	2.327440e-03	2.216417e-02
Ppa1	9.880117e+02	7.608021e+02	-0.3750286	2.337903e-03	2.224705e-02
Manea	2.252158e+02	3.166446e+02	0.4916194	2.355212e-03	2.239490e-02
Csf2rb2	5.924035e+03	4.196602e+03	-0.4973741	2.359231e-03	2.241624e-02
Ezh2	1.811994e+02	2.606131e+02	0.5273971	2.361364e-03	2.241966e-02
Atg16l1	1.667108e+03	1.333919e+03	-0.3211788	2.407081e-03	2.283655e-02
Mdm1	1.931219e+01	3.757775e+01	0.9518324	2.408922e-03	2.283687e-02
Mir5107	9.111302e+01	4.372019e+01	-1.0687849	2.413553e-03	2.286362e-02
Olfm1	2.829545e+03	1.943573e+03	-0.5411017	2.415489e-03	2.286482e-02
Kctd11	1.937363e+02	1.432502e+02	-0.4404203	2.425027e-03	2.292077e-02
Hk1	1.079038e+04	8.300935e+03	-0.3785109	2.424844e-03	2.292077e-02
Zfp862-ps	2.068558e+01	3.854848e+01	0.886481	2.434501e-03	2.299311e-02
Surf2	6.730479e+01	9.607649e+01	0.5185145	2.442710e-03	2.305342e-02
mt-Cytb	1.633229e+04	1.266671e+04	-0.3666564	2.451260e-03	2.311685e-02
Rrp15	1.435676e+02	1.983006e+02	0.4679142	2.456900e-03	2.313551e-02
Tmem248	2.439906e+03	2.003126e+03	-0.285374	2.455994e-03	2.313551e-02
Ctsb	9.785255e+04	8.303810e+04	-0.2368298	2.462471e-03	2.317070e-02
Grcc10	4.933519e+02	3.762682e+02	-0.3912486	2.477532e-03	2.329507e-02
Gm47283	8.901273e+01	3.593429e+02	2.0125562	2.493320e-03	2.340869e-02
Keap1	5.906810e+03	4.745362e+03	-0.3160177	2.491608e-03	2.340869e-02
Crkl	4.176120e+03	3.344866e+03	-0.3197703	2.508526e-03	2.353396e-02
Use1	8.066648e+02	6.713545e+02	-0.2654205	2.520597e-03	2.362966e-02
Fam53b	1.214509e+03	8.966325e+02	-0.4388759	2.523230e-03	2.363681e-02
Ptgr2	1.957885e+02	2.510553e+02	0.3692013	2.528785e-03	2.367130e-02
Cnbp	1.649571e+03	2.047793e+03	0.3123378	2.549721e-03	2.384961e-02
Ski	5.990171e+02	4.527296e+02	-0.4066007	2.552174e-03	2.385490e-02
Aplf	2.842712e+01	4.808459e+01	0.7567261	2.559634e-03	2.390694e-02
Fer	3.186077e+02	2.359393e+02	-0.4313212	2.561665e-03	2.390824e-02
Ccl4	1.431369e+04	1.107452e+04	-0.370153	2.564067e-03	2.391300e-02
Ggta1	5.120724e+03	3.220014e+03	-0.6689489	2.567783e-03	2.392999e-02
Eml4	9.365328e+02	6.997367e+02	-0.4197591	2.583728e-03	2.406084e-02
Ppp1cc	2.941613e+03	2.326637e+03	-0.337757	2.587365e-03	2.407697e-02
Il18rap	3.428624e+02	1.864363e+02	-0.8755696	2.597559e-03	2.414762e-02
Pwp2	4.172232e+02	5.535785e+02	0.4064586	2.599335e-03	2.414762e-02
Galnt11	2.312079e+02	3.018660e+02	0.3840215	2.600689e-03	2.414762e-02
Spn	2.348776e+03	3.866967e+03	0.7192751	2.606285e-03	2.418181e-02
Rras2	2.971501e+02	4.053736e+02	0.4500124	2.615484e-03	2.423994e-02
Xpo6	3.833012e+03	3.165764e+03	-0.276208	2.616387e-03	2.423994e-02
Slc16a10	3.393798e+03	4.891853e+03	0.5273006	2.626536e-03	2.431614e-02
Bmf	2.499589e+01	1.279239e+01	-0.9383465	2.632635e-03	2.435477e-02
Tor1aip2	2.094102e+04	1.630909e+04	-0.3605986	2.636950e-03	2.437684e-02
Upf1	2.530123e+03	2.085250e+03	-0.2789996	2.645174e-03	2.443499e-02
Insl6	3.791326e+02	2.331492e+02	-0.6965061	2.652684e-03	2.448646e-02
Coq2	4.534352e+02	3.590490e+02	-0.3332175	2.669545e-03	2.462412e-02
Ssx2ip	1.915667e+02	2.515471e+02	0.3914773	2.679582e-03	2.469867e-02
Mutyh	4.242276e+00	1.388360e+01	1.7732345	2.683468e-03	2.471604e-02
Serpina3g	2.314627e+03	1.326736e+03	-0.8031881	2.686373e-03	2.471604e-02
C2cd3	4.357919e+02	3.251848e+02	-0.4219964	2.687333e-03	2.471604e-02
Trem2	5.198887e+03	4.271384e+03	-0.2833281	2.691690e-03	2.472012e-02
Tspan31	2.492877e+03	2.067312e+03	-0.2701979	2.689982e-03	2.472012e-02
RP23-44D14.1	1.653167e+01	6.022561e+00	-1.4525888	2.698128e-03	2.476125e-02
Flrt2	2.346893e+02	3.575936e+02	0.6086125	2.700626e-03	2.476619e-02
Arrb1	4.959162e+02	7.722388e+02	0.6390678	2.708914e-03	2.482419e-02
Slc16a3	5.607712e+03	3.903415e+03	-0.5226622	2.712717e-03	2.484102e-02
Nedd9	3.213647e+01	5.705695e+01	0.8147617	2.716761e-03	2.486003e-02
Cacna1d	2.763579e+02	1.626431e+02	-0.7598996	2.738514e-03	2.500477e-02
Dock5	2.494274e+02	3.409442e+02	0.4556271	2.737404e-03	2.500477e-02
Nsd2	9.939599e+02	7.918853e+02	-0.3293279	2.736828e-03	2.500477e-02
Prmt7	9.958568e+01	1.539890e+02	0.6270556	2.747224e-03	2.506619e-02
Lmbr1l	1.287806e+02	8.872816e+01	-0.5316721	2.763193e-03	2.519370e-02
Otud1	7.006046e+02	4.694392e+02	-0.5784172	2.775822e-03	2.529060e-02
Cysltr1	4.317219e+02	6.636836e+02	0.622147	2.779789e-03	2.530361e-02
Rsl1d1	6.183441e+02	7.844755e+02	0.3443467	2.781254e-03	2.530361e-02
Slc25a24	4.614424e+02	6.219598e+02	0.4323898	2.808984e-03	2.553580e-02
Rps6kc1	7.823365e+02	9.611241e+02	0.2969181	2.810817e-03	2.553580e-02
Ado	1.796412e+02	2.541224e+02	0.4894123	2.814158e-03	2.554778e-02
Tspan5	2.539427e+02	1.812458e+02	-0.4834775	2.824536e-03	2.562359e-02
Ccdc82	2.646475e+02	3.564107e+02	0.4273893	2.833086e-03	2.568271e-02
Drap1	1.522137e+03	1.259641e+03	-0.2716251	2.855124e-03	2.586394e-02
Tjp2	2.146235e+02	3.088172e+02	0.5262476	2.871921e-03	2.597886e-02
Sbds	5.312648e+03	4.211614e+03	-0.3348873	2.870091e-03	2.597886e-02
Rdh10	1.664656e+02	1.140878e+02	-0.5427927	2.881457e-03	2.604647e-02
Crlf3	3.864180e+03	3.175928e+03	-0.2832957	2.898753e-03	2.616538e-02
Adh5	7.761936e+02	9.203787e+02	0.247691	2.896819e-03	2.616538e-02
Pim2	1.659045e+02	2.406782e+02	0.5372025	2.909302e-03	2.624186e-02
Slc25a12	2.547359e+03	2.000810e+03	-0.3486554	2.914826e-03	2.627294e-02
Ifi47	1.279978e+04	9.626081e+03	-0.4110449	2.919906e-03	2.629996e-02
Pbxip1	9.522538e+02	7.130564e+02	-0.4182558	2.926103e-03	2.633701e-02
Lrwd1	2.297241e+02	3.167384e+02	0.4624132	2.931345e-03	2.636541e-02
Rps6ka1	1.011715e+03	1.354749e+03	0.4205611	2.942516e-03	2.642982e-02
Wars	5.199676e+03	4.037550e+03	-0.3650206	2.942688e-03	2.642982e-02
Nsl1	5.144810e+01	8.653601e+01	0.7488731	2.970592e-03	2.662367e-02
Card6	8.415179e+01	5.702645e+01	-0.5658095	2.969312e-03	2.662367e-02
Larp1	1.983548e+04	1.648086e+04	-0.2672516	2.967891e-03	2.662367e-02
Rps10	4.584699e+03	3.721100e+03	-0.3014494	2.996441e-03	2.683631e-02
Stat5b	2.634919e+03	2.127552e+03	-0.3082413	3.000358e-03	2.685236e-02
Tacc2	5.660553e+00	1.529914e+01	1.434366	3.005922e-03	2.686889e-02
Tmem2	1.025122e+04	7.817245e+03	-0.3908556	3.006458e-03	2.686889e-02
Trim14	2.726598e+03	1.990060e+03	-0.4542884	3.014750e-03	2.692396e-02
RP24-499A8.3	7.990377e+03	6.219839e+03	-0.3611165	3.019268e-03	2.694526e-02
St6galnac4	9.321089e+02	6.601609e+02	-0.4983645	3.023889e-03	2.696745e-02
Mars2	3.124709e+01	5.512776e+01	0.8063085	3.038333e-03	2.704610e-02
Sesn2	3.324435e+02	5.050678e+02	0.6014106	3.035561e-03	2.704610e-02
Prkar2a	2.704708e+02	3.635976e+02	0.4271428	3.039128e-03	2.704610e-02
Fam20c	3.207419e+03	4.890489e+03	0.6080702	3.049610e-03	2.712029e-02
Ptpn22	6.056594e+01	1.176198e+02	0.9640164	3.057569e-03	2.717194e-02
Blnk	1.127792e+03	1.735740e+03	0.6214957	3.063986e-03	2.720983e-02
Tshz1	6.281792e+02	8.277729e+02	0.3958977	3.069698e-03	2.724141e-02
Vav1	5.799456e+03	4.194354e+03	-0.4672623	3.071908e-03	2.724189e-02
Gnl1	2.243135e+03	1.789701e+03	-0.3258032	3.076155e-03	2.726043e-02
Ankrd54	2.387709e+02	1.813458e+02	-0.3979545	3.081478e-03	2.728847e-02
Fam160b1	8.061707e+02	6.373344e+02	-0.3389398	3.087674e-03	2.730506e-02
Capzb	8.306774e+03	7.121142e+03	-0.2221037	3.086823e-03	2.730506e-02
Pex5	8.473097e+02	6.666602e+02	-0.3469489	3.114191e-03	2.752030e-02
Atp1b3	7.215088e+03	5.842176e+03	-0.3042908	3.131901e-03	2.765746e-02
Ube2j2	1.407895e+03	1.220017e+03	-0.2064229	3.136557e-03	2.767924e-02
Styx	1.901695e+02	3.080465e+02	0.6929745	3.153265e-03	2.778787e-02
Ankrd17	1.222696e+04	9.373186e+03	-0.3833684	3.152187e-03	2.778787e-02
Dennd4b	2.158333e+03	1.622801e+03	-0.4120576	3.161518e-03	2.782180e-02
Hspa8	4.075204e+04	3.157720e+04	-0.3679849	3.161383e-03	2.782180e-02
Ncoa2	5.076857e+02	6.608983e+02	0.3784905	3.166466e-03	2.784037e-02
Esrra	1.552117e+03	1.251141e+03	-0.3113968	3.168034e-03	2.784037e-02
Prn	1.330953e+02	8.053935e+01	-0.7259957	3.171580e-03	2.785058e-02
Inf2	5.077559e+02	7.469585e+02	0.5571582	3.173604e-03	2.785058e-02
Ddrgk1	1.209341e+03	9.676353e+02	-0.3208288	3.196182e-03	2.802925e-02
Sipa1l1	9.150879e+03	6.558183e+03	-0.4803956	3.200915e-03	2.805129e-02
Rad51	1.308146e+02	2.374533e+02	0.8633327	3.208760e-03	2.806136e-02
Arl4c	9.401058e+01	6.469993e+01	-0.5672697	3.210946e-03	2.806136e-02
Smc4	9.686151e+02	1.419350e+03	0.5516042	3.205287e-03	2.806136e-02
Insr	1.549541e+02	2.189088e+02	0.4896147	3.207852e-03	2.806136e-02
Rab7b	4.495121e+02	3.261329e+02	-0.4614127	3.221440e-03	2.813361e-02
Sema6d	1.041054e+01	2.571659e+01	1.2595625	3.229733e-03	2.818656e-02
Mier1	2.119447e+03	1.552396e+03	-0.4487482	3.232952e-03	2.819518e-02
Nup43	2.890053e+01	5.106891e+01	0.8161597	3.243247e-03	2.826546e-02
Acsl5	7.247081e+03	5.781983e+03	-0.3257344	3.252937e-03	2.833037e-02
Mafk	2.589053e+03	1.998390e+03	-0.3739949	3.257149e-03	2.834752e-02
BC023105	9.360660e+01	4.864636e+01	-0.93836	3.265636e-03	2.834884e-02
RP24-445L16.3	8.418094e+01	1.370167e+02	0.697092	3.266274e-03	2.834884e-02
Rab3il1	4.600773e+02	3.150760e+02	-0.5430399	3.265321e-03	2.834884e-02
Psma1	1.386255e+03	1.643886e+03	0.246863	3.263144e-03	2.834884e-02
Synj1	9.703798e+03	7.938055e+03	-0.2896747	3.269961e-03	2.836136e-02
Tmpo	3.107312e+03	2.559824e+03	-0.278978	3.273824e-03	2.837539e-02
Dennd2a	1.380150e+02	7.516083e+01	-0.8737123	3.277498e-03	2.838317e-02
Lad1	4.638321e+02	8.253731e+02	0.8301351	3.279214e-03	2.838317e-02
Rnf169	4.481602e+02	5.689934e+02	0.3436546	3.284004e-03	2.840517e-02
Pcolce	2.606285e+01	8.225088e+00	-1.6748535	3.286596e-03	2.840815e-02
Col18a1	2.370221e+03	3.309913e+03	0.4822361	3.308921e-03	2.858157e-02
Iqgap3	1.333766e+03	2.901849e+03	1.1216763	3.313427e-03	2.860094e-02
Ilf2	5.271549e+02	6.590942e+02	0.3233292	3.322873e-03	2.866290e-02
Akr1b8	3.376454e+02	5.199395e+02	0.6242685	3.347104e-03	2.883255e-02
Cyp20a1	3.317964e+02	4.247267e+02	0.3561446	3.345272e-03	2.883255e-02
Palm	1.203327e+02	8.404308e+01	-0.5098127	3.362264e-03	2.894341e-02
Spred3	6.132001e+01	3.600473e+01	-0.7652638	3.369479e-03	2.898578e-02
Sc5d	1.393761e+03	9.592381e+02	-0.5375048	3.383432e-03	2.908600e-02
Tbc1d2b	9.828283e+02	1.410043e+03	0.5189741	3.405082e-03	2.925222e-02
Txnrd2	2.482751e+02	1.873235e+02	-0.4114694	3.414111e-03	2.930986e-02
Rasgef1b	4.691940e+03	7.257331e+03	0.6290909	3.419265e-03	2.933419e-02
Rab31	6.021851e+03	4.290188e+03	-0.4887689	3.423051e-03	2.934674e-02
Bccip	2.937634e+02	3.697703e+02	0.3286994	3.460054e-03	2.964387e-02
Ddx39	1.123121e+03	1.372809e+03	0.2896655	3.463864e-03	2.965640e-02
Pttg1	1.706378e+03	1.361592e+03	-0.3256673	3.487726e-03	2.984048e-02
Pik3r1	1.438367e+03	1.790787e+03	0.3151242	3.494892e-03	2.988156e-02
Ddx28	7.039773e+02	5.666028e+02	-0.311786	3.511479e-03	3.000309e-02
Abhd14b	8.002590e+01	1.193174e+02	0.5809674	3.533618e-03	3.015147e-02
Dph6	9.767768e+01	1.375182e+02	0.4954858	3.533024e-03	3.015147e-02
Ankrd28	1.113614e+02	1.638319e+02	0.5671402	3.543696e-03	3.019668e-02
Antxr2	6.133244e+02	7.551636e+02	0.3042545	3.543134e-03	3.019668e-02
C2cd5	1.729153e+02	2.284990e+02	0.4031578	3.555591e-03	3.027763e-02
Esco2	1.074190e+01	2.671301e+01	1.3244322	3.573741e-03	3.041169e-02
H3f3b	1.752476e+04	1.385545e+04	-0.3388639	3.581067e-03	3.045353e-02
Dnaja2	1.205859e+04	9.779677e+03	-0.3020782	3.587935e-03	3.049142e-02
Msi2	4.002999e+02	2.936689e+02	-0.4466661	3.591210e-03	3.049874e-02
Dpy19l1	1.118706e+03	8.734582e+02	-0.3556657	3.594875e-03	3.050936e-02
Cdkn2c	1.779058e+02	2.694017e+02	0.6074651	3.609739e-03	3.057391e-02
Brd8	6.314151e+02	7.924430e+02	0.329413	3.608921e-03	3.057391e-02
Ppp2r1b	1.393077e+03	1.142422e+03	-0.2861537	3.606722e-03	3.057391e-02
RP23-4F16.11	8.619211e+01	4.381764e+01	-0.9850309	3.621871e-03	3.065612e-02
P2ry13	2.691289e+02	1.777909e+02	-0.597997	3.640794e-03	3.069561e-02
Plxnd1	6.455221e+03	9.473321e+03	0.5533421	3.634845e-03	3.069561e-02
Smyd2	2.425112e+02	3.364588e+02	0.4736537	3.631413e-03	3.069561e-02
Pnp2	3.933239e+03	2.901421e+03	-0.4387161	3.639034e-03	3.069561e-02
Parp8	3.338002e+03	2.600684e+03	-0.3595435	3.630373e-03	3.069561e-02
Gtf2i	4.008198e+02	5.051019e+02	0.3317335	3.641111e-03	3.069561e-02
Fth1	7.321203e+04	6.155352e+04	-0.2502567	3.700189e-03	3.117286e-02
Cenpw	2.216908e+01	4.656701e+01	1.0866872	3.713295e-03	3.126243e-02
Stk25	1.311103e+03	1.103305e+03	-0.2484427	3.717400e-03	3.127616e-02
Apoo	2.981738e+01	5.085159e+01	0.7711794	3.724841e-03	3.127819e-02
Ccnh	7.869337e+01	1.141300e+02	0.5412095	3.727089e-03	3.127819e-02
Arrb2	1.414069e+03	1.918339e+03	0.4394656	3.734486e-03	3.127819e-02
Lsm8	2.192143e+02	2.818511e+02	0.3684478	3.734967e-03	3.127819e-02
RP23-55L3.5	2.734925e+03	2.172223e+03	-0.3321013	3.733725e-03	3.127819e-02
Akr1b10	3.933280e+02	4.834229e+02	0.3019967	3.724004e-03	3.127819e-02
Smarcc1	8.167650e+02	9.938706e+02	0.2835249	3.733367e-03	3.127819e-02
H2-T22	1.182070e+04	8.744823e+03	-0.4347407	3.745151e-03	3.134270e-02
Actb	1.301286e+05	1.035420e+05	-0.3297335	3.752008e-03	3.137930e-02
Lockd	1.134997e+01	2.605357e+01	1.1903026	3.763836e-03	3.145740e-02
Rnf128	5.069467e+02	7.054966e+02	0.4794242	3.766498e-03	3.145884e-02
Atic	8.376440e+02	1.181012e+03	0.4958089	3.778101e-03	3.153492e-02
Trem1	2.268307e+01	4.933959e+01	1.1079522	3.787876e-03	3.156957e-02
Cyth4	1.275543e+04	9.466902e+03	-0.4300155	3.785711e-03	3.156957e-02
Jun	3.529658e+03	2.691573e+03	-0.3905849	3.789748e-03	3.156957e-02
Il16	1.127532e+02	7.768353e+01	-0.554399	3.806743e-03	3.169026e-02
Gpt2	1.337966e+02	1.894678e+02	0.5011615	3.840464e-03	3.193183e-02
Tnrc18	1.957692e+03	1.566354e+03	-0.322626	3.840815e-03	3.193183e-02
Zfyve27	5.051096e+02	4.147426e+02	-0.2886925	3.845018e-03	3.194575e-02
Rtel1	2.811710e+02	4.213145e+02	0.5817421	3.852072e-03	3.196233e-02
Ezr	6.347251e+03	5.011139e+03	-0.3407081	3.850066e-03	3.196233e-02
Pmpcb	1.587988e+03	1.318062e+03	-0.2680062	3.855334e-03	3.196841e-02
Wdr45b	1.424748e+03	1.205605e+03	-0.2399885	3.872422e-03	3.208905e-02
Abcb4	1.985046e+02	2.768593e+02	0.483063	3.881816e-03	3.214581e-02
Havcr2	2.324973e+01	4.566130e+01	0.9823618	3.891553e-03	3.220534e-02
Rassf5	1.331339e+02	1.870917e+02	0.4864495	3.900393e-03	3.225738e-02
Cd86	8.065674e+02	5.193301e+02	-0.6353907	3.907511e-03	3.229510e-02
Gltscr1	7.418355e+02	6.110643e+02	-0.2798024	3.929279e-03	3.245379e-02
Bcs1l	9.290848e+01	1.382799e+02	0.566263	3.938199e-03	3.248500e-02
RP23-138C14.7	1.221798e+02	1.647877e+02	0.429503	3.937552e-03	3.248500e-02
Cnih1	6.545112e+02	7.789102e+02	0.2523642	3.946656e-03	3.253352e-02
Mtf2	4.525099e+02	6.176265e+02	0.4481249	3.955748e-03	3.258722e-02
Pot1a	5.397420e+01	7.834909e+01	0.5375112	3.962289e-03	3.261983e-02
Dusp22	9.921234e+01	1.482701e+02	0.5785917	3.976206e-03	3.271310e-02
Cdkn3	7.011539e+01	1.222895e+02	0.81058	3.985358e-03	3.276706e-02
Hmgcs1	2.331788e+03	1.582335e+03	-0.5588404	3.990204e-03	3.278496e-02
Rgag4	4.531367e+02	6.633247e+02	0.547234	3.992724e-03	3.278496e-02
Rnf149	6.444934e+03	4.184357e+03	-0.6228326	4.003639e-03	3.284473e-02
Dpy30	1.048929e+02	1.454863e+02	0.4712087	4.007800e-03	3.284473e-02
Hpse	3.765769e+03	3.098297e+03	-0.2805897	4.006650e-03	3.284473e-02
Gm27646	2.677298e+01	1.280007e+01	-1.0481084	4.020453e-03	3.292707e-02
Creg2	1.263626e+02	7.218221e+01	-0.7899891	4.024154e-03	3.293603e-02
Fanci	7.597039e+01	1.308982e+02	0.7959767	4.033079e-03	3.298772e-02
Trim59	1.753684e+02	2.523988e+02	0.527189	4.048315e-03	3.309092e-02
RP24-465N15.1	1.760660e+01	3.656195e+01	1.0516435	4.052787e-03	3.310606e-02
Tomm20	1.158014e+03	1.361220e+03	0.2343663	4.057513e-03	3.312325e-02
Ift22	9.143372e+02	6.758453e+02	-0.4347836	4.077056e-03	3.326130e-02
March5	8.330116e+03	6.473773e+03	-0.3635976	4.086856e-03	3.331974e-02
Ifi205	1.847784e+04	1.220821e+04	-0.5978968	4.098307e-03	3.337004e-02
Zfp516	8.664026e+02	6.750059e+02	-0.3632187	4.097325e-03	3.337004e-02
Adamts4	6.947326e+02	1.000199e+03	0.524807	4.102538e-03	3.338298e-02
Srgn	5.041392e+03	3.838286e+03	-0.3932867	4.109165e-03	3.341539e-02
Elmo1	5.504635e+03	4.401903e+03	-0.32226	4.120142e-03	3.348311e-02
Zkscan8	8.532849e+01	1.300098e+02	0.5996297	4.156352e-03	3.375567e-02
Polr3k	9.842753e+01	1.423657e+02	0.5349409	4.159885e-03	3.376267e-02
Ptp4a3	1.549830e+02	2.439799e+02	0.6522809	4.170050e-03	3.382344e-02
D030056L22Rik	5.379437e+01	7.941727e+01	0.5607434	4.174375e-03	3.383681e-02
Cd74	6.281633e+03	2.944749e+03	-1.0930776	4.199958e-03	3.402235e-02
Mxra8	3.697258e+01	1.548442e+01	-1.2519572	4.229781e-03	3.424199e-02
Cog4	1.303228e+03	1.065962e+03	-0.2886956	4.234056e-03	3.425465e-02
Pced1a	2.717999e+02	2.124765e+02	-0.3531398	4.243532e-03	3.428741e-02
Srsf9	8.395466e+02	6.859341e+02	-0.2893149	4.243460e-03	3.428741e-02
Cep170b	1.652961e+02	2.629422e+02	0.6680114	4.251356e-03	3.432868e-02
Ipo13	1.027080e+03	1.307003e+03	0.3472393	4.265299e-03	3.441927e-02
Capn5	1.542479e+03	1.090673e+03	-0.5007492	4.276902e-03	3.446889e-02
Zbtb7b	2.771219e+03	2.187704e+03	-0.3416207	4.275062e-03	3.446889e-02
Angptl4	1.411849e+01	4.434390e+00	-1.629638	4.287085e-03	3.451243e-02
Chml	9.020058e+01	1.516319e+02	0.7541765	4.290499e-03	3.451243e-02
Crtc2	1.676878e+03	1.437824e+03	-0.222866	4.288851e-03	3.451243e-02
Vasn	2.524065e+01	7.689949e+00	-1.7349329	4.308632e-03	3.463625e-02
Cgrrf1	3.116193e+02	2.462337e+02	-0.338678	4.327235e-03	3.476368e-02
Pum3	5.820166e+02	7.380701e+02	0.343752	4.330185e-03	3.476528e-02
Mbd6	9.418132e+02	7.559822e+02	-0.3166566	4.346385e-03	3.487319e-02
Ppp2ca	6.071835e+03	5.110829e+03	-0.2483987	4.349349e-03	3.487482e-02
Gdf3	1.312390e+02	5.811247e+01	-1.1763122	4.356571e-03	3.489327e-02
Slc9b2	2.815696e+01	5.197119e+01	0.8865556	4.359568e-03	3.489327e-02
Prdx2	2.863093e+03	2.339050e+03	-0.2912215	4.359933e-03	3.489327e-02
Phlpp1	2.041151e+03	1.426130e+03	-0.5177316	4.364536e-03	3.490800e-02
Aldh1b1	2.998449e+03	2.047478e+03	-0.5502142	4.369839e-03	3.492831e-02
Zfp951	9.836203e+00	2.262598e+01	1.1916395	4.390838e-03	3.504453e-02
Cad	3.057823e+02	4.787398e+02	0.6474255	4.395472e-03	3.504453e-02
Grk6	2.601643e+02	3.606411e+02	0.4685337	4.394611e-03	3.504453e-02
Fbrs	5.398806e+03	4.402155e+03	-0.2947473	4.394188e-03	3.504453e-02
Unc119b	2.899832e+02	2.013743e+02	-0.5261718	4.402496e-03	3.507840e-02
Rgmb	2.936719e+02	2.133958e+02	-0.454564	4.412564e-03	3.511434e-02
Utp20	8.080232e+02	1.058701e+03	0.389334	4.411966e-03	3.511434e-02
RP24-468O24.4	3.651229e+01	7.046086e+01	0.9525036	4.427291e-03	3.520936e-02
Cdkn2aipnl	3.163250e+02	4.030658e+02	0.3502007	4.434169e-03	3.524189e-02
Tbxas1	9.384365e+02	7.633660e+02	-0.296814	4.439789e-03	3.526437e-02
Ubxn1	2.072535e+03	1.637363e+03	-0.3389354	4.462192e-03	3.542005e-02
Tesk1	2.424532e+03	1.876550e+03	-0.3700058	4.467979e-03	3.544373e-02
Lemd2	8.700272e+02	6.607338e+02	-0.3970765	4.479542e-03	3.551315e-02
Flnb	1.740725e+04	1.318200e+04	-0.4012122	4.500454e-03	3.565657e-02
Grap	5.079254e+02	7.548618e+02	0.5712662	4.509308e-03	3.570434e-02
Nudc	8.380354e+02	1.008665e+03	0.2671863	4.543174e-03	3.594997e-02
Wee1	9.340513e+01	1.357772e+02	0.5474878	4.558288e-03	3.604698e-02
Smarcb1	1.094003e+03	8.756156e+02	-0.3231371	4.563282e-03	3.606391e-02
Aup1	3.684308e+03	3.019210e+03	-0.2874298	4.578045e-03	3.615798e-02
Banp	2.517934e+02	1.867935e+02	-0.4332108	4.595385e-03	3.627225e-02
Ube2t	9.154380e+00	2.109670e+01	1.2579084	4.604232e-03	3.628927e-02
RP24-74O18.2	7.140098e+01	3.316215e+01	-1.1060023	4.611899e-03	3.628927e-02
Ahdc1	1.074738e+02	6.843453e+01	-0.6427388	4.607286e-03	3.628927e-02
Cmpk2	6.841864e+04	4.811361e+04	-0.5079351	4.609348e-03	3.628927e-02
Qpct	4.626200e+02	6.396301e+02	0.4687557	4.609447e-03	3.628927e-02
Svil	4.889509e+02	5.825378e+02	0.2542093	4.621819e-03	3.634470e-02
Zgrf1	1.834390e+01	3.480921e+01	0.9229127	4.626940e-03	3.636234e-02
Slc40a1	4.062412e+01	7.742271e+01	0.9052091	4.673492e-03	3.670535e-02
Shmt1	1.504592e+01	3.391023e+01	1.1687028	4.710982e-03	3.693094e-02
Mgat2	1.757937e+03	1.378165e+03	-0.3502122	4.708852e-03	3.693094e-02
Spi1	1.626490e+04	1.439415e+04	-0.1763734	4.708897e-03	3.693094e-02
Atg4b	8.763672e+02	7.227648e+02	-0.2786285	4.715979e-03	3.694720e-02
Ankle1	1.452013e+00	8.774422e+00	2.4731722	4.729022e-03	3.697937e-02
RP23-390C13.3	6.302363e+00	1.658309e+01	1.3876834	4.737644e-03	3.697937e-02
RP23-432E14.7	5.813214e+01	3.138351e+01	-0.872159	4.731713e-03	3.697937e-02
Tmem126b	8.583649e+01	1.247979e+02	0.5391569	4.735629e-03	3.697937e-02
Rock2	7.936403e+02	1.118892e+03	0.495073	4.737440e-03	3.697937e-02
Sptbn1	3.754826e+03	3.093013e+03	-0.2795656	4.728572e-03	3.697937e-02
Map3k20	7.719234e+02	1.002909e+03	0.3773401	4.751204e-03	3.706232e-02
Lrrc8c	5.003484e+03	4.159923e+03	-0.2664856	4.759579e-03	3.710475e-02
Cd300e	1.877456e+02	2.933482e+02	0.6421295	4.765316e-03	3.712309e-02
Hspa5	2.140096e+04	1.712179e+04	-0.3217907	4.770745e-03	3.712309e-02
Spen	7.269487e+03	6.004252e+03	-0.2756113	4.770157e-03	3.712309e-02
Spsb2	1.548008e+02	1.084753e+02	-0.5149049	4.777703e-03	3.715436e-02
Mfsd6	2.572406e+02	3.640189e+02	0.5046326	4.789916e-03	3.720573e-02
Brms1l	1.270825e+02	1.750345e+02	0.4640409	4.790197e-03	3.720573e-02
Pbx1	1.360144e+02	9.024728e+01	-0.5929588	4.809743e-03	3.733460e-02
RP23-227C11.1	3.916274e+01	6.658113e+01	0.7805328	4.817384e-03	3.737095e-02
Btbd8	2.924444e+01	5.680188e+01	0.9315534	4.823844e-03	3.737518e-02
Gatad2b	2.016013e+03	1.593110e+03	-0.3396427	4.821635e-03	3.737518e-02
Iqgap2	2.263583e+03	1.695240e+03	-0.4165537	4.873655e-03	3.773798e-02
Mboat7	1.317628e+03	1.015618e+03	-0.375819	4.887997e-03	3.782585e-02
Pxk	3.394918e+03	2.515635e+03	-0.4320108	4.899205e-03	3.786621e-02
Ubash3b	3.328032e+03	2.600130e+03	-0.3550896	4.896979e-03	3.786621e-02
Lyl1	6.296159e+01	4.118506e+01	-0.6043825	4.918306e-03	3.799061e-02
Hcfc1r1	6.329557e+02	5.020821e+02	-0.3317714	4.942524e-03	3.815435e-02
Hmgn2	7.864886e+02	1.101163e+03	0.487088	4.991724e-03	3.851063e-02
Cpox	1.733360e+02	1.322466e+02	-0.397981	5.000487e-03	3.855470e-02
Fmnl2	3.266761e+03	2.262612e+03	-0.5295185	5.003933e-03	3.855775e-02
Rps6ka2	4.729997e+02	8.044291e+02	0.7654306	5.025960e-03	3.870387e-02
Ggcx	1.195028e+02	8.500196e+01	-0.5106974	5.052748e-03	3.886280e-02
Pop7	2.928694e+02	2.283659e+02	-0.3624929	5.049738e-03	3.886280e-02
Kctd9	1.965880e+02	2.702999e+02	0.4582242	5.060814e-03	3.887751e-02
AC156992.2	1.127673e+02	8.215223e+01	-0.453143	5.058133e-03	3.887751e-02
Trmt61a	6.765873e+01	1.069671e+02	0.6619974	5.067090e-03	3.890208e-02
Ddx17	8.829347e+03	6.970121e+03	-0.34121	5.086297e-03	3.902583e-02
Pdp1	1.799451e+02	1.239810e+02	-0.5342408	5.089694e-03	3.902819e-02
Sp100	1.909177e+04	1.432404e+04	-0.4144573	5.096985e-03	3.906040e-02
Mettl15	1.313418e+01	2.903850e+01	1.110409	5.104983e-03	3.907430e-02
Htatip2	2.514614e+02	3.223343e+02	0.3614016	5.102424e-03	3.907430e-02
Chd6	3.943641e+02	5.020388e+02	0.3481133	5.115663e-03	3.913234e-02
Zmynd8	4.310617e+02	5.329010e+02	0.3017528	5.182553e-03	3.961819e-02
Arap1	1.905064e+04	1.557980e+04	-0.2901916	5.185446e-03	3.961819e-02
Sept9	8.153828e+02	1.084402e+03	0.4119168	5.189881e-03	3.962811e-02
Cluh	9.098055e+02	1.207429e+03	0.4083315	5.201797e-03	3.967529e-02
Ubap2	1.085336e+03	1.348866e+03	0.3123408	5.202338e-03	3.967529e-02
Parp16	9.616363e+00	2.010410e+01	1.0822249	5.206548e-03	3.968344e-02
Iars2	5.948850e+02	7.087783e+02	0.2561306	5.210778e-03	3.969175e-02
Stk3	6.555018e+02	4.915617e+02	-0.4135517	5.216374e-03	3.971044e-02
Cndp2	1.245707e+04	1.030490e+04	-0.2737674	5.226284e-03	3.976192e-02
Cep295	2.111899e+02	2.960618e+02	0.485505	5.237800e-03	3.982556e-02
Ap3m2	7.045985e+02	5.627330e+02	-0.32705	5.242561e-03	3.983779e-02
Gab1	2.330178e+02	1.273633e+02	-0.8693014	5.271046e-03	4.001001e-02
Heca	8.939897e+02	1.155080e+03	0.3688301	5.271556e-03	4.001001e-02
Afap1	1.000199e+02	6.460455e+01	-0.6234769	5.281222e-03	4.005931e-02
Sfxn1	2.387481e+02	3.095021e+02	0.3812375	5.289757e-03	4.009998e-02
Pdlim2	1.141013e+02	1.794198e+02	0.6515224	5.294260e-03	4.011005e-02
Parl	4.645554e+02	5.577686e+02	0.2646146	5.318948e-03	4.027294e-02
Amdhd2	8.568261e+02	6.383174e+02	-0.4256555	5.335268e-03	4.037232e-02
Hibch	7.691778e+00	1.794377e+01	1.2429943	5.359287e-03	4.052981e-02
Pfkp	7.962730e+03	6.597957e+03	-0.271548	5.391465e-03	4.074877e-02
Rragc	4.306611e+03	3.444289e+03	-0.322101	5.401769e-03	4.080224e-02
Rad50	2.533590e+02	3.211682e+02	0.3419152	5.423502e-03	4.094193e-02
Adam22	6.251760e+00	9.032192e-01	-2.6758264	5.430190e-03	4.094350e-02
Fbxl5	2.716055e+03	1.828388e+03	-0.5702404	5.426999e-03	4.094350e-02
Mier3	2.067413e+03	1.507315e+03	-0.4551953	5.436061e-03	4.096333e-02
Irf7	3.282802e+04	2.314226e+04	-0.5043942	5.453272e-03	4.106853e-02
Plekhf2	2.769929e+03	2.233395e+03	-0.3096228	5.471997e-03	4.118501e-02
Cd109	1.099554e+02	1.954788e+02	0.8319968	5.479008e-03	4.121323e-02
Klf3	4.217378e+03	3.403917e+03	-0.309009	5.488103e-03	4.125709e-02
Cenph	3.600457e+01	6.451194e+01	0.8586576	5.509704e-03	4.139485e-02
Tbl1x	4.033029e+03	3.517684e+03	-0.198051	5.520700e-03	4.145281e-02
RP23-234K24.8	5.943403e+01	9.360834e+01	0.6402213	5.571349e-03	4.180828e-02
Emc1	9.512939e+02	1.189582e+03	0.3217034	5.584595e-03	4.188280e-02
Ylpm1	8.230137e+02	1.009433e+03	0.2910667	5.593290e-03	4.192314e-02
Ssbp2	1.131581e+02	7.263033e+01	-0.6245949	5.612239e-03	4.204023e-02
Plekha8	1.235257e+02	1.702617e+02	0.4507024	5.650368e-03	4.227930e-02
Smim14	7.782920e+02	6.625667e+02	-0.2290913	5.650846e-03	4.227930e-02
Syne1	3.356596e+02	4.904447e+02	0.5478481	5.655407e-03	4.228839e-02
Gk	3.662131e+03	2.722488e+03	-0.4274167	5.666994e-03	4.234997e-02
Spsb1	9.913554e+02	5.980948e+02	-0.7285603	5.672845e-03	4.236864e-02
Lhx2	1.554001e+03	1.027552e+03	-0.5967746	5.676368e-03	4.236991e-02
Cenpi	1.948388e+02	3.044502e+02	0.6495048	5.688034e-03	4.238189e-02
Fam217b	8.978976e+01	6.023153e+01	-0.5654804	5.686247e-03	4.238189e-02
Nedd1	2.428768e+02	3.159890e+02	0.3837313	5.686652e-03	4.238189e-02
F2r	4.781362e+01	1.976132e+01	-1.259736	5.710196e-03	4.252195e-02
Ppp1r35	1.674045e+02	1.268209e+02	-0.4028262	5.735984e-03	4.268169e-02
Msto1	2.889625e+02	3.782519e+02	0.3876955	5.738403e-03	4.268169e-02
Dvl2	2.322534e+02	1.754953e+02	-0.4067997	5.794598e-03	4.307431e-02
Net1	8.311060e+01	1.213017e+02	0.5438122	5.807429e-03	4.311896e-02
Tfe3	3.711110e+03	3.120336e+03	-0.2499782	5.805461e-03	4.311896e-02
Mov10	1.024779e+04	7.667201e+03	-0.4185885	5.817006e-03	4.314810e-02
Ucp2	9.989367e+03	7.583602e+03	-0.397516	5.818182e-03	4.314810e-02
Lmnb1	3.292525e+02	5.253673e+02	0.6763737	5.821837e-03	4.314989e-02
Dnajb2	2.248913e+02	1.682764e+02	-0.4152301	5.835287e-03	4.322422e-02
Snx20	2.385196e+03	2.072018e+03	-0.2034258	5.846935e-03	4.328513e-02
Aunip	8.749279e+00	2.241020e+01	1.3946692	5.854933e-03	4.331896e-02
Tipin	5.665070e+01	8.388121e+01	0.580286	5.897723e-03	4.360361e-02
Tifa	3.717428e+03	2.758057e+03	-0.4301001	5.900306e-03	4.360361e-02
Atxn2	1.338608e+03	9.813881e+02	-0.4479033	5.911628e-03	4.364721e-02
Naa50	8.986625e+02	1.172074e+03	0.3827339	5.913114e-03	4.364721e-02
Mpeg1	4.894931e+04	4.057334e+04	-0.270746	5.930458e-03	4.374967e-02
Atf3	9.987913e+03	8.024912e+03	-0.3156234	5.960179e-03	4.392507e-02
Pnpla2	1.724757e+03	1.435242e+03	-0.2652183	5.961185e-03	4.392507e-02
RP23-286I5.3	5.727587e+02	7.312005e+02	0.3524047	5.971980e-03	4.397897e-02
Fam117a	4.518575e+01	2.747563e+01	-0.7122384	5.994069e-03	4.411482e-02
Tyrobp	5.440037e+03	4.401740e+03	-0.3053279	5.997410e-03	4.411482e-02
Cnpy3	4.883243e+02	3.888343e+02	-0.3297572	6.014903e-03	4.421776e-02
Inpp4b	1.582324e+01	3.336682e+01	1.0663426	6.021860e-03	4.424316e-02
Ric1	2.375899e+03	1.670355e+03	-0.5080339	6.042103e-03	4.436610e-02
Lrrc49	4.975938e+01	7.620816e+01	0.6106375	6.058740e-03	4.446242e-02
Aplp2	8.225172e+03	7.096717e+03	-0.2124376	6.066115e-03	4.449071e-02
Traf3ip2	5.190290e+02	4.008645e+02	-0.3686459	6.115720e-03	4.482851e-02
Gdpd5	2.337183e+01	4.533946e+01	0.9882599	6.146100e-03	4.497996e-02
Kalrn	1.642407e+02	9.188323e+01	-0.8355313	6.147059e-03	4.497996e-02
Ifi204	2.646470e+04	1.954583e+04	-0.4371549	6.145447e-03	4.497996e-02
Manba	3.926065e+02	5.425196e+02	0.4687243	6.154216e-03	4.498023e-02
Erlec1	4.622877e+02	3.697508e+02	-0.3179098	6.153846e-03	4.498023e-02
Bcap29	1.144932e+02	1.635324e+02	0.5170029	6.163303e-03	4.502061e-02
Rps4l	6.643143e+01	1.132947e+02	0.7704517	6.211420e-03	4.534588e-02
Hk2	5.808139e+03	4.650167e+03	-0.320626	6.218141e-03	4.536874e-02
Eri2	4.975854e+01	7.436947e+01	0.594534	6.245636e-03	4.549055e-02
Wnt6	2.040823e+02	3.079306e+02	0.5910594	6.243582e-03	4.549055e-02
Tdp1	7.858533e+01	1.136202e+02	0.5248396	6.245319e-03	4.549055e-02
Mgat4b	1.225540e+03	1.834455e+03	0.5816608	6.256853e-03	4.554600e-02
Psrc1	9.131759e+01	1.626239e+02	0.8349559	6.278153e-03	4.562271e-02
Glis3	3.436927e+01	1.941417e+01	-0.8262203	6.273885e-03	4.562271e-02
Zfp395	2.799540e+01	1.618048e+01	-0.8074307	6.278223e-03	4.562271e-02
Thap7	4.101565e+02	3.281066e+02	-0.3220514	6.285122e-03	4.564660e-02
RP24-496A9.6	3.404115e+02	2.586956e+02	-0.3951241	6.297862e-03	4.571286e-02
Junb	1.072386e+04	8.940046e+03	-0.2625097	6.308180e-03	4.576146e-02
Gins2	1.503515e+02	2.375975e+02	0.6643022	6.314046e-03	4.577774e-02
Scimp	3.876298e+02	2.451876e+02	-0.6570286	6.339878e-03	4.591235e-02
Ddx26b	6.568926e+01	9.613310e+01	0.5469089	6.337207e-03	4.591235e-02
Bcl3	5.146656e+03	3.669157e+03	-0.4880998	6.358819e-03	4.602314e-02
Fbxl20	1.818154e+02	1.400936e+02	-0.3760075	6.384008e-03	4.617900e-02
Il11ra1	2.979754e+02	2.287424e+02	-0.3788369	6.401776e-03	4.628103e-02
Tgm2	1.504147e+04	1.124589e+04	-0.4195817	6.411034e-03	4.632146e-02
Pphln1	2.106688e+03	1.700544e+03	-0.3085182	6.416902e-03	4.633736e-02
Ube2c	8.219764e+02	1.332981e+03	0.6985077	6.471915e-03	4.670793e-02
Agrn	2.765620e+03	3.667418e+03	0.4064905	6.478316e-03	4.672745e-02
Mgl2	4.794369e+01	2.557981e+01	-0.908007	6.488339e-03	4.676062e-02
Gtpbp10	7.215514e+01	1.045981e+02	0.5366054	6.490316e-03	4.676062e-02
Slc13a3	6.157049e+01	2.172105e+02	1.8188521	6.503428e-03	4.680172e-02
Tmem159	5.312643e+02	4.202819e+02	-0.3349989	6.502960e-03	4.680172e-02
Srm	2.896250e+02	4.227428e+02	0.5466386	6.512980e-03	4.684347e-02
Hacd4	7.478409e+02	9.833267e+02	0.3974193	6.518856e-03	4.684347e-02
Uhmk1	1.887680e+03	2.416161e+03	0.3559622	6.520349e-03	4.684347e-02
Csgalnact2	2.546624e+02	3.261398e+02	0.3579698	6.534857e-03	4.692102e-02
Myom1	1.230626e+01	3.877379e+00	-1.5462596	6.563455e-03	4.704644e-02
Ppp1r3d	3.937339e+01	2.215068e+01	-0.8270233	6.567217e-03	4.704644e-02
Cul7	1.822068e+02	2.396820e+02	0.3946451	6.565758e-03	4.704644e-02
Frmd4a	5.786022e+03	4.697798e+03	-0.3003772	6.558466e-03	4.704644e-02
P2rx7	4.183766e+02	3.369455e+02	-0.3109155	6.576528e-03	4.708645e-02
Arhgef40	4.426807e+01	7.915628e+01	0.8245292	6.610483e-03	4.730276e-02
Pex10	4.036829e+01	2.515958e+01	-0.7098254	6.614508e-03	4.730478e-02
Gpr108	2.037287e+03	1.664463e+03	-0.2918333	6.627185e-03	4.736863e-02
RP24-264B23.2	1.286374e+01	2.740409e+01	1.0778574	6.644571e-03	4.746605e-02
Ncapd2	5.065600e+02	1.040698e+03	1.0394659	6.653136e-03	4.750039e-02
Pag1	3.506911e+02	4.548415e+02	0.374614	6.663381e-03	4.754667e-02
Dync1i2	9.901136e+03	8.154357e+03	-0.2798023	6.718028e-03	4.788253e-02
Zfp207	4.710252e+03	4.079565e+03	-0.207078	6.717288e-03	4.788253e-02
Tpd52	3.325178e+03	2.773074e+03	-0.261277	6.734053e-03	4.796969e-02
Dcaf12	1.685675e+03	1.430744e+03	-0.2370326	6.744050e-03	4.801384e-02
Ccnd2	9.771709e+03	6.558278e+03	-0.5753771	6.774072e-03	4.820042e-02
Pkn3	3.156073e+01	5.321564e+01	0.7573373	6.779978e-03	4.821530e-02
Cln3	2.271676e+03	1.864507e+03	-0.2856563	6.786065e-03	4.823144e-02
Zfp518b	1.021627e+02	1.386867e+02	0.4491746	6.804188e-03	4.833307e-02
H2-Aa	8.832083e+02	4.387220e+02	-1.0100815	6.816283e-03	4.837069e-02
Cd300a	1.181129e+03	8.712640e+02	-0.4369469	6.817140e-03	4.837069e-02
Slc35f6	1.490563e+03	1.221212e+03	-0.2886082	6.825825e-03	4.840513e-02
Fbxw17	1.759362e+03	1.345291e+03	-0.3868115	6.831561e-03	4.841864e-02
Focad	1.214846e+02	1.666492e+02	0.4554897	6.836400e-03	4.842578e-02
Ank2	3.391928e+01	1.273256e+01	-1.4181356	6.855576e-03	4.853441e-02
Shprh	2.024369e+02	2.853998e+02	0.4911664	6.864542e-03	4.857067e-02
Mul1	9.005058e+02	7.449906e+02	-0.2744334	6.874164e-03	4.861153e-02
Tctex1d2	4.047493e+01	7.014279e+01	0.7962829	6.887737e-03	4.868028e-02
Stoml2	4.549064e+02	5.330465e+02	0.2311104	6.891845e-03	4.868208e-02
Aacs	5.976848e+02	4.611026e+02	-0.3747279	6.902152e-03	4.870044e-02
Pgs1	4.827065e+03	4.134500e+03	-0.2233922	6.899416e-03	4.870044e-02
Dvl3	6.603913e+02	5.334562e+02	-0.3093156	6.930084e-03	4.887024e-02
Alg10b	3.369994e+02	4.415546e+02	0.390398	6.936756e-03	4.889001e-02
Tmem198b	1.570468e+02	1.107691e+02	-0.5000486	6.942531e-03	4.890344e-02
Plk1	5.723842e+02	9.693161e+02	0.7610447	6.964484e-03	4.903074e-02
mt-Nd4	2.353665e+04	1.868165e+04	-0.3332591	6.983147e-03	4.913476e-02
Tgif1	1.182103e+03	9.316990e+02	-0.3438818	6.999596e-03	4.922309e-02
Emc6	3.641177e+02	4.446665e+02	0.2884643	7.017938e-03	4.932463e-02
RP23-359B23.5	1.615190e+03	1.393187e+03	-0.213076	7.036465e-03	4.942736e-02
Amotl1	1.861266e+01	4.360859e+01	1.2404799	7.041834e-03	4.943759e-02
AC147806.5	1.085074e+02	5.716031e+01	-0.9167382	7.052454e-03	4.948465e-02
Coro1b	5.402487e+03	4.603681e+03	-0.2312241	7.059299e-03	4.950519e-02
Psmg2	7.545171e+01	1.099248e+02	0.5409467	7.065125e-03	4.951857e-02
RP24-194N4.4	1.584705e+04	1.244713e+04	-0.3483677	7.106871e-03	4.978355e-02
Ppp2r2a	4.218613e+03	3.577317e+03	-0.2373845	7.116603e-03	4.982411e-02
Zfp467	3.344152e+02	2.703479e+02	-0.3078327	7.144508e-03	4.996411e-02
Map4	1.036903e+04	8.697544e+03	-0.2538344	7.142660e-03	4.996411e-02
Rbl1	2.583863e+03	2.086248e+03	-0.3084075	7.154002e-03	5.000283e-02
Fam43a	9.988442e+01	1.439368e+02	0.5155896	7.160089e-03	5.001772e-02
Nudt18	1.344126e+02	1.006099e+02	-0.414076	7.171320e-03	5.006849e-02
Dlg3	1.278418e+02	8.554933e+01	-0.5757033	7.221276e-03	5.038943e-02
Ptpru	7.737545e+01	1.329439e+02	0.7768468	7.236760e-03	5.041397e-02
Ap1s3	7.539708e+01	1.156806e+02	0.6139212	7.231256e-03	5.041397e-02
Tcof1	6.121309e+03	5.169486e+03	-0.2439432	7.233564e-03	5.041397e-02
Naaa	1.433117e+03	1.009725e+03	-0.5035314	7.263063e-03	5.056268e-02
Car13	6.414155e+03	5.010534e+03	-0.3560908	7.266109e-03	5.056268e-02
Dnajb11	2.776613e+03	2.333023e+03	-0.2507346	7.310626e-03	5.084446e-02
Zfp384	1.603082e+03	1.401966e+03	-0.1927538	7.360381e-03	5.116234e-02
Cnppd1	3.003525e+03	2.316989e+03	-0.3745358	7.371076e-03	5.120851e-02
Txnl4b	2.337358e+02	1.802080e+02	-0.3748966	7.377183e-03	5.122278e-02
Gadd45g	2.891296e+02	1.600167e+02	-0.8539487	7.383810e-03	5.124064e-02
Cfap20	2.280023e+02	1.740767e+02	-0.3868826	7.390669e-03	5.126009e-02
Ddx11	1.415918e+02	2.028300e+02	0.5146077	7.404690e-03	5.132916e-02
Tiam1	1.422180e+03	9.995845e+02	-0.507098	7.413401e-03	5.136138e-02
RP24-243J4.5	4.769258e+03	3.652108e+03	-0.3848909	7.435211e-03	5.148425e-02
Dhx9	2.289537e+03	2.697545e+03	0.2362501	7.455577e-03	5.159700e-02
Xrn2	5.908432e+03	4.750731e+03	-0.3142451	7.465628e-03	5.162945e-02
Irf1	1.155525e+04	9.454528e+03	-0.2896927	7.468436e-03	5.162945e-02
Lrfn4	1.327455e+01	2.687414e+01	0.9830573	7.493082e-03	5.168672e-02
Ifitm2	9.957435e+03	7.648476e+03	-0.3805169	7.490586e-03	5.168672e-02
Nup188	8.230783e+02	1.057267e+03	0.3597355	7.485498e-03	5.168672e-02
Alyref	6.575507e+02	7.731869e+02	0.2346007	7.488428e-03	5.168672e-02
Cmip	2.667753e+03	2.218539e+03	-0.267136	7.500397e-03	5.170896e-02
Tpi1	7.976061e+03	6.392082e+03	-0.3193917	7.517872e-03	5.177294e-02
RP23-406N5.7	2.797470e+03	2.332109e+03	-0.2622359	7.515510e-03	5.177294e-02
Mtrf1	3.230431e+01	5.167786e+01	0.7039402	7.539954e-03	5.187783e-02
Reps1	2.565586e+03	3.055050e+03	0.2518414	7.541313e-03	5.187783e-02
Rbpsuh-rs3	1.858921e+02	2.405961e+02	0.3648055	7.553270e-03	5.193181e-02
Tmem192	1.559808e+03	1.260760e+03	-0.3067566	7.560743e-03	5.195492e-02
RP23-275N21.2	2.490040e+01	4.264683e+01	0.7606862	7.579591e-03	5.205613e-02
Stxbp1	4.153835e+03	3.195180e+03	-0.3785208	7.604449e-03	5.219849e-02
Rest	2.692424e+03	2.001606e+03	-0.4275586	7.623367e-03	5.229994e-02
Zfp41	4.238837e+01	6.339887e+01	0.5748237	7.639748e-03	5.238388e-02
Vegfa	4.309059e+02	2.728745e+02	-0.655278	7.665440e-03	5.253154e-02
Thada	3.539991e+02	2.795537e+02	-0.339093	7.731539e-03	5.295580e-02
Sirt2	4.164591e+03	3.616093e+03	-0.2033286	7.751191e-03	5.306165e-02
Hdlbp	1.035020e+04	8.717593e+03	-0.247637	7.769291e-03	5.315676e-02
AC118721.1	1.872586e+01	4.732929e+01	1.3385292	7.807592e-03	5.336102e-02
Pou2f1	2.120167e+02	2.880226e+02	0.4368146	7.807075e-03	5.336102e-02
Rrp7a	4.919302e+03	4.081665e+03	-0.2695386	7.871823e-03	5.377093e-02
Tmem206	7.371811e+01	1.085072e+02	0.55798	7.879688e-03	5.379558e-02
Bmp1	1.505456e+02	2.335518e+02	0.6348281	7.897167e-03	5.388580e-02
Tm2d2	5.499605e+02	4.594491e+02	-0.2590766	7.903681e-03	5.390114e-02
Sept8	1.184429e+03	1.395694e+03	0.2362753	7.912656e-03	5.393324e-02
Ppp2r5d	8.188428e+02	1.070989e+03	0.3872688	7.918191e-03	5.394188e-02
Sp2	1.251614e+03	1.072570e+03	-0.2223053	7.942154e-03	5.407245e-02
Ugdh	1.038253e+03	1.207577e+03	0.2200963	7.945916e-03	5.407245e-02
Luzp1	1.297535e+03	1.037536e+03	-0.3218518	7.969264e-03	5.420214e-02
Atg3	1.303001e+03	9.941134e+02	-0.3896987	7.992486e-03	5.430694e-02
Nap1l1	1.902326e+03	2.313910e+03	0.2836026	7.993267e-03	5.430694e-02
Adcy3	1.030012e+02	6.921809e+01	-0.5608814	8.007888e-03	5.437705e-02
Cd300ld	6.965197e+02	9.405434e+02	0.4326934	8.023626e-03	5.445465e-02
RP24-271F24.2	4.171367e+01	2.323017e+01	-0.8486	8.047883e-03	5.458996e-02
Zfp369	6.108049e+01	8.767555e+01	0.5188971	8.063077e-03	5.466368e-02
Gpatch8	1.269328e+03	1.058549e+03	-0.2614903	8.082184e-03	5.476384e-02
Mndal	1.678019e+04	1.221673e+04	-0.4578642	8.089559e-03	5.478444e-02
Ramp1	6.861587e+01	4.146221e+01	-0.7114104	8.097272e-03	5.480730e-02
Rrs1	6.449363e+02	8.177483e+02	0.3408366	8.129463e-03	5.499573e-02
Cand1	3.190978e+03	2.601012e+03	-0.2946446	8.138320e-03	5.502619e-02
Prpsap2	1.039860e+02	1.358340e+02	0.3902772	8.149543e-03	5.507260e-02
Dfna5	2.647311e+01	4.474638e+01	0.7803161	8.195203e-03	5.532200e-02
Fcna	3.582299e+02	2.180608e+02	-0.7138933	8.193671e-03	5.532200e-02
Tial1	6.134978e+02	7.410355e+02	0.271509	8.201286e-03	5.533351e-02
Mtfr2	4.991421e+02	8.070874e+02	0.6952148	8.227193e-03	5.547868e-02
Emc2	1.970130e+02	2.768655e+02	0.4965721	8.239529e-03	5.553019e-02
Dynlt1c	5.189890e+02	4.226322e+02	-0.2945874	8.248015e-03	5.553019e-02
Acox3	1.032777e+03	8.602498e+02	-0.2636415	8.246550e-03	5.553019e-02
Bmp2k	1.658937e+03	1.179448e+03	-0.4910134	8.256838e-03	5.555999e-02
Esr1	1.218936e+02	8.488531e+01	-0.5205308	8.276592e-03	5.566328e-02
Gns	1.484702e+04	1.205395e+04	-0.3006986	8.281450e-03	5.566632e-02
Sec61a1	5.691695e+03	4.715830e+03	-0.2716641	8.290447e-03	5.569717e-02
Trim3	8.864599e+02	7.234039e+02	-0.2927917	8.297715e-03	5.571638e-02
Itgb5	2.620735e+03	2.145649e+03	-0.2876973	8.337568e-03	5.595424e-02
Ttc39c	1.078989e+03	1.387491e+03	0.3622446	8.342052e-03	5.595463e-02
Tal2	8.299618e+01	1.352533e+02	0.7000019	8.363288e-03	5.605237e-02
Kif21b	6.758236e+01	9.929430e+01	0.5320676	8.365495e-03	5.605237e-02
Sec23ip	2.535657e+03	2.136191e+03	-0.2467495	8.382540e-03	5.613681e-02
Socs7	3.375485e+03	2.774273e+03	-0.2837516	8.391803e-03	5.616908e-02
Zfp652	4.229338e+02	3.203172e+02	-0.3997766	8.411684e-03	5.627234e-02
Palb2	5.398620e+01	7.766569e+01	0.5177674	8.420729e-03	5.630304e-02
Pusl1	7.296619e+01	1.045477e+02	0.5010928	8.447357e-03	5.639157e-02
Limd2	4.243130e+03	3.519432e+03	-0.270031	8.443857e-03	5.639157e-02
Fam192a	1.100017e+03	9.263594e+02	-0.2446416	8.446070e-03	5.639157e-02
RP23-349B4.7	1.329949e+02	1.820841e+02	0.454724	8.494956e-03	5.667938e-02
Dpysl2	5.636113e+03	4.754287e+03	-0.2453141	8.537837e-03	5.693543e-02
Dnph1	2.220282e+01	4.294667e+01	0.9556845	8.550718e-03	5.699126e-02
Nsun2	1.461448e+03	1.827988e+03	0.3230875	8.557192e-03	5.700434e-02
Cdca5	5.129489e+01	8.883847e+01	0.796712	8.582858e-03	5.713547e-02
Eif4enif1	1.428252e+03	1.156476e+03	-0.3035	8.585919e-03	5.713547e-02
Mtmr1	4.433856e+02	5.410216e+02	0.2876311	8.591781e-03	5.714439e-02
H2-Ab1	1.962784e+03	1.022264e+03	-0.9414791	8.613094e-03	5.722590e-02
Syt11	4.521237e+01	6.791766e+01	0.5860984	8.610428e-03	5.722590e-02
Nhlrc3	8.397451e+02	6.902711e+02	-0.2846933	8.622866e-03	5.726072e-02
Plekho2	1.308713e+04	1.062221e+04	-0.3011938	8.636757e-03	5.732284e-02
Fen1	4.106810e+02	5.505055e+02	0.4239496	8.663967e-03	5.747326e-02
Ppp1r37	9.886114e+02	8.025391e+02	-0.3019094	8.674753e-03	5.751461e-02
Pld3	8.347896e+03	6.888436e+03	-0.2771126	8.687976e-03	5.757208e-02
Ccdc163	7.290359e+01	1.054954e+02	0.5273873	8.708886e-03	5.768039e-02
Hist1h2bg	1.785933e+01	3.744119e+01	1.0793369	8.760811e-03	5.799391e-02
Cep44	4.062590e+01	6.167911e+01	0.618532	8.768897e-03	5.801644e-02
Btf3l4	2.250637e+02	2.918234e+02	0.3753922	8.773398e-03	5.801644e-02
Uba1	1.794929e+04	1.496501e+04	-0.2624142	8.787488e-03	5.807923e-02
Nbeal2	8.418844e+01	1.287882e+02	0.6159846	8.793726e-03	5.809008e-02
Slc25a4	1.170518e+03	1.380739e+03	0.2389047	8.815566e-03	5.820392e-02
Tubb5	6.413744e+03	9.172289e+03	0.5160626	8.853375e-03	5.842303e-02
Raf1	3.551732e+03	3.043500e+03	-0.2226568	8.878110e-03	5.855567e-02
Arl15	1.486152e+02	1.098141e+02	-0.4234095	8.887959e-03	5.858834e-02
Slmap	1.180060e+03	1.467669e+03	0.3147563	8.892335e-03	5.858834e-02
Hps1	6.026970e+02	4.501607e+02	-0.421792	8.940274e-03	5.884284e-02
Mbtps2	5.139335e+02	6.427392e+02	0.3216521	8.938403e-03	5.884284e-02
Acaa1a	4.621723e+03	3.700415e+03	-0.3206619	8.946521e-03	5.885330e-02
Ube2m	3.555677e+03	3.057679e+03	-0.2179794	8.974801e-03	5.900862e-02
Coro7	2.374266e+03	1.830301e+03	-0.3758827	9.004574e-03	5.917359e-02
Mir5046	9.481451e+01	6.519265e+01	-0.5427528	9.029220e-03	5.930471e-02
Tars2	2.133242e+02	2.891779e+02	0.4404248	9.042033e-03	5.935801e-02
B430305J03Rik	1.958807e+01	4.080801e+01	1.0381669	9.073254e-03	5.953204e-02
Kiz	3.260764e+01	5.130292e+01	0.664077	9.110037e-03	5.971138e-02
Zfp740	6.659216e+02	5.264883e+02	-0.339175	9.105998e-03	5.971138e-02
F10	2.394484e+03	1.245158e+03	-0.9434209	9.134754e-03	5.984234e-02
Psd3	1.726971e+03	2.406410e+03	0.4788985	9.164711e-03	6.000749e-02
Lrrc75a	3.480565e+02	2.465864e+02	-0.4971852	9.171662e-03	6.002190e-02
Zdhhc23	7.674095e+01	3.554799e+01	-1.0936616	9.176977e-03	6.002560e-02
Tusc2	3.500644e+02	2.846995e+02	-0.2997901	9.191383e-03	6.008872e-02
Slc7a5	4.711040e+02	7.909971e+02	0.7473251	9.250431e-03	6.044348e-02
Abcb7	5.004235e+02	6.539248e+02	0.3876896	9.265197e-03	6.044599e-02
Pvr	8.759151e+02	1.103110e+03	0.3295362	9.261640e-03	6.044599e-02
Chchd4	2.627784e+02	3.284374e+02	0.3164467	9.269948e-03	6.044599e-02
Fez2	1.817172e+03	1.501603e+03	-0.2737275	9.267733e-03	6.044599e-02
Taf3	4.239883e+02	3.472968e+02	-0.2870581	9.332644e-03	6.082343e-02
Malat1	2.368843e+04	1.312639e+04	-0.8517054	9.340991e-03	6.084645e-02
Slc22a4	4.766012e+00	1.517025e+01	1.6422491	9.358303e-03	6.092781e-02
Stard8	2.709461e+03	2.168903e+03	-0.3216998	9.377499e-03	6.102135e-02
Tnfaip8l2	1.247491e+03	9.642063e+02	-0.3704094	9.400906e-03	6.111072e-02
Coro2a	8.978657e+03	7.240993e+03	-0.3103347	9.397727e-03	6.111072e-02
Procr	1.576127e+03	1.051587e+03	-0.5846395	9.409419e-03	6.113462e-02
Xrcc3	2.408308e+00	8.706913e+00	1.8188691	9.458105e-03	6.141936e-02
Fam45a	2.522835e+02	3.224015e+02	0.3534669	9.468304e-03	6.145401e-02
Cdca3	2.852477e+02	5.009041e+02	0.8140502	9.482957e-03	6.151752e-02
St3gal2	3.238540e+02	4.119079e+02	0.3429218	9.491889e-03	6.154387e-02
Fcho1	1.913718e+02	3.001041e+02	0.6480265	9.498360e-03	6.155424e-02
Pigg	1.923114e+02	2.496981e+02	0.3718631	9.514899e-03	6.162982e-02
Sipa1l2	2.700351e+02	2.118796e+02	-0.3511863	9.543957e-03	6.178637e-02
Slamf8	4.783833e+02	2.658634e+02	-0.8481636	9.554646e-03	6.179581e-02
Rpf1	1.763968e+02	2.335696e+02	0.4141867	9.555196e-03	6.179581e-02
RP23-188K3.6	2.333601e+02	3.134863e+02	0.4237939	9.574746e-03	6.189057e-02
Map3k10	1.769899e+02	1.324580e+02	-0.4326294	9.603412e-03	6.201243e-02
Las1l	1.883745e+02	2.404116e+02	0.3476287	9.602759e-03	6.201243e-02
Mpzl1	8.893496e+01	1.393424e+02	0.640597	9.609001e-03	6.201682e-02
Nedd4l	1.020928e+03	7.908430e+02	-0.3684438	9.625590e-03	6.209218e-02
P4ha2	1.139938e+02	1.937563e+02	0.7651173	9.663264e-03	6.229203e-02
Ogfr	7.445173e+03	6.156210e+03	-0.2742443	9.666429e-03	6.229203e-02
Tmem65	1.508831e+02	2.023473e+02	0.4284481	9.703850e-03	6.241012e-02
Ctsc	2.040051e+04	1.526910e+04	-0.4179207	9.716417e-03	6.241012e-02
Aoah	4.240142e+03	3.232126e+03	-0.39149	9.721792e-03	6.241012e-02
Socs6	4.460667e+02	3.432377e+02	-0.3740975	9.717370e-03	6.241012e-02
Fryl	2.491037e+03	1.960550e+03	-0.3460701	9.705998e-03	6.241012e-02
Zfp598	5.163594e+02	6.535156e+02	0.3395782	9.724264e-03	6.241012e-02
Mgea5	1.457835e+03	1.817794e+03	0.3175087	9.708218e-03	6.241012e-02
Clint1	5.223221e+03	4.466039e+03	-0.2257372	9.722874e-03	6.241012e-02
H2-D1	4.601275e+04	3.907981e+04	-0.2356197	9.737076e-03	6.246062e-02
Stag3	8.293574e+00	2.018177e+01	1.3312814	9.756070e-03	6.250933e-02
Foxo4	1.438829e+02	1.054401e+02	-0.4393448	9.757607e-03	6.250933e-02
Ralgds	6.070653e+03	4.674649e+03	-0.3771595	9.759508e-03	6.250933e-02
Gm10800	1.367480e+02	1.258335e+01	-3.4474314	9.780408e-03	6.252334e-02
Fam195b	7.128553e+02	5.936427e+02	-0.2643431	9.781180e-03	6.252334e-02
Brap	1.004086e+03	8.482542e+02	-0.2429753	9.781486e-03	6.252334e-02
Ap1s1	2.849592e+03	2.420538e+03	-0.2355651	9.776594e-03	6.252334e-02
Ccdc88b	4.414257e+03	3.608342e+03	-0.2913757	9.788276e-03	6.253511e-02
Phf11a	1.930840e+03	1.226306e+03	-0.6544844	9.825477e-03	6.274106e-02
Gla	2.557798e+03	2.048840e+03	-0.3202096	9.835146e-03	6.275736e-02
Lacc1	1.130694e+04	9.479685e+03	-0.2543614	9.842929e-03	6.275736e-02
Creb3	1.392058e+03	1.211270e+03	-0.2000376	9.839190e-03	6.275736e-02
Vrk3	5.525082e+02	4.469948e+02	-0.30484	9.856710e-03	6.281354e-02
Col3a1	7.055282e+01	2.708473e+01	-1.3770932	9.911370e-03	6.304773e-02
Nr4a1	2.289092e+01	4.381206e+01	0.9333474	9.918406e-03	6.304773e-02
Myc	3.027902e+02	4.249937e+02	0.4858874	9.912635e-03	6.304773e-02
Chic2	1.212831e+03	8.969542e+02	-0.4337352	9.905908e-03	6.304773e-02
Slc7a7	1.127312e+03	8.606359e+02	-0.3895993	9.915950e-03	6.304773e-02
RP23-304O9.1	5.739400e+01	2.934615e+01	-0.9666609	9.936332e-03	6.312993e-02
Psap	7.018438e+04	5.764657e+04	-0.2839329	9.942368e-03	6.313654e-02
Alg8	2.411252e+02	3.134931e+02	0.3797357	9.954357e-03	6.318092e-02
Tapbp	2.915596e+04	2.368211e+04	-0.300021	9.966704e-03	6.322753e-02
Lrrc41	1.657046e+03	1.330679e+03	-0.3171272	9.974899e-03	6.324776e-02
Ralgapa2	2.321571e+03	3.263680e+03	0.4911393	9.998206e-03	6.336376e-02
Il12a	6.095698e+01	1.195901e+02	0.9676661	1.002604e-02	6.350828e-02
Tom1l1	3.269114e+00	1.043165e+01	1.6702557	1.005674e-02	6.361644e-02
Phgdh	5.508769e+02	1.337743e+03	1.2799142	1.006828e-02	6.361644e-02
Platr25	1.648594e+01	3.399881e+01	1.0765836	1.004944e-02	6.361644e-02
Slc1a5	2.751922e+02	3.835445e+02	0.4778218	1.006075e-02	6.361644e-02
[truncated: 414 more rows]
